# Supplementary material for: Inferring activity changes of transcription factors by binding association with sorted expression profiles
Source: BMC Bioinformatics. 2007 Nov 16;8:452. doi: 10.1186/1471-2105-8-452 (PMC2194743; doi:10.1186/1471-2105-8-452)
Supplement: Additional file 1 — AC scores and their significance for perturbed TFs in deletion TFPEs. [file 1471-2105-8-452-S1.xls]

## Sheet: Sheet1
Strain	Function	YPD			RAPA			SM			HEAT			ALPHA			H202Hi			H2O2Lo			BUT14			BUT90			GAL
		score	p-value	q-value	score	p-value	q-value	score	p-value	q-value	score	p-value	q-value	score	p-value	q-value	score	p-value	q-value	score	p-value	q-value	score	p-value	q-value	score	p-value	q-value	score	p-value	q-value
arg80∆	involved in regulation of arginine-responsive genes; acts with Arg81p and Arg82p	13.3679	0.0008	0.008				18.6667	0.0012	0.00942857
cin5∆	mediates pleiotropic drug resistance and salt tolerance	6.24369	0.0145	0.00262069													4.16739	0.0244	0.00321053	9.96375	0.0068	0.00233333
dig1∆	involved in the regulation of mating-specific genes and the invasive growth pathway, required for MAP-kinase imposed repression, inhibits pheromone-responsive transcription	5.54899	0.0178	0.00978261										-4.70372	0.0295	0.0130172							2.27809	0.0585	0.0196053	4.18958	0.0231	0.0113107
gcn4∆	activator of amino acid biosynthetic genes in response to amino acid starvation	-15.6653	0	0	-25.7729	0	0	-25.6975	0	0
gcr1∆	activator of genes involved in glycolysis	14.0621	0	0
gln3∆	activator of genes regulated by nitrogen catabolite repression	-6.38554	0	0	13.3577	0	0	10.4048	0	0
hir2∆	transcriptional corepressor involved in the cell cycle-regulated transcription of histone H2A, H2B, H3, and H4 genes; recruits Swi-Snf complexes to histone gene promoters; promotes heterochromatic gene silencing with Asf1p	18.2174	0	0
hog1∆ (haploid)	involved in osmoregulation via three independent osmosensors	-7.03446	0.0058	0.000973621
hsf1∆	heat shock transcription factor	-6.43163	0.0089	0.0017							-10.3056	0	0				-4.5173	0.0479	0	-3.36813	0.1605	0
kss1∆ (haploid)	mitogen-activated protein kinase (MAPK) involved in signal transduction pathways that control filamentous growth and pheromone response	3.12851	0.1136	0.0106667										6.34696	0.0078	0.00205195										7.96365	0.0016	0.00110345
mac1∆	copper-sensing transcription factor involved in regulation of genes required for high affinity copper transport	14.9188	0.0013	0.00164211													12.0614	0.0038	0.00233846
mbp1∆	involved in regulation of cell cycle progression from G1 to S phase	15.9343	0	0													16.5868	0.0013	0.0157857	17.7993	0	0
mcm1∆	involved in cell-type-specific transcription and pheromone response; plays a central role in the formation of both repressor and activator complexes	-7.05746	0.0083	0.00222985										-5.50136	0.0134	0.00311226
ppr1∆	positively regulates transcription of genes involved in uracil biosynthesis	-1.94589	0.4817	0.274259
reb1∆	RNA polymerase I enhancer binding protein; DNA binding protein which binds to genes transcribed by both RNA polymerase I and RNA polymerase II; required for termination of RNA polymerase I transcription	5.55619	0.0326	0.22592													3.90677	0.1185	0.263149	3.91032	0.1234	0.263149
rgt1∆	glucose-responsive transcription factor that regulates expression of several glucose transporter (HXT) genes in response to glucose; binds to promoters and acts both as a transcriptional activator and repressor	-4.53037	0.0374	0.106389																									1.46784	0.8044	0.392254
rtg1∆	involved in interorganelle communication between mitochondria, peroxisomes, and nucleus	4.51718	0.106	0.0112548	-9.881	0.0005	0.00022541	-6.05976	0.0093	0.00183993
rts2∆	similar to human and mouse Kin17 proteins which are chromatin-associated proteins involved in UV response and DNA replication	-8.73496	0.0028	0.000345374
stb4∆	binds Sin3p (histone deacetylase ) in a two-hybrid assay	20.934	0	0
ste12∆ (haploid)	activates genes involved in mating or pseudohyphal/invasive growth pathways; cooperates with Tec1p transcription factor to regulate genes specific for invasive growth	-26.3547	0	0										-13.9301	0	0							-23.6346	0	0	17.4425	0	0
swi4∆	component of the SBF complex (Swi4p-Swi6p), a transcriptional activator that in concert with MBF (Mbp1-Swi6p) regulates late G1-specific transcription of targets including cyclins and genes required for DNA synthesis and repair	-11.4401	0	0
swi5∆	activates transcription of genes expressed at the M/G1 phase boundary and in G1 phase	-11.7743	0	0
swi6∆ (haploid)	forms complexes with DNA-binding proteins Swi4p and Mbp1p to regulate transcription at the G1/S transition; involved in meiotic gene expression	2.96733	0.2118	0.0158801
tec1∆ (haploid)	required for full Ty1 epxression, Ty1-mediated gene activation, and haploid invasive and diploid pseudohyphal growth	-16.1899	0.0008	0.0034										-12.9965	0.0051	0.00485714							-6.92041	0.0026	0.00415385
yap1∆	required for oxidative stress tolerance; mediates pleiotropic drug and metal resistance	-7.64292	0.004	0.0036							6.5295	0.0016	0.00284211				6.38551	0.0041	0.0036	-10.0669	0	0
yap3∆	basic leucine zipper (bZIP) transcription factor	-2.17835	0.6289	0.688657													-3.75174	0.1889	0.579476
yap7∆	putative basic leucine zipper (bZIP) transcription factor	-9.81398	0.0008	0.00022409													10.4051	0	0	10.7869	0.0021	0.000479452
