# Supplementary material for: Inferring activity changes of transcription factors by binding association with sorted expression profiles
Source: BMC Bioinformatics. 2007 Nov 16;8:452. doi: 10.1186/1471-2105-8-452 (PMC2194743; doi:10.1186/1471-2105-8-452)
Supplement: Additional file 2 — AC scores and their significance for perturbed TFs in over-expression TFPEs. [file 1471-2105-8-452-S2.xls]

## Sheet: Sheet1
Strain	Function	YPD			RAPA			SM			HEAT			ALPHA			H202Hi			H2O2Lo			BUT14			BUT90			GAL			ACID			Pi
		score	p-value	q-value	score	p-value	q-value	score	p-value	q-value	score	p-value	q-value	score	p-value	q-value	score	p-value	q-value	score	p-value	q-value	score	p-value	q-value	score	p-value	q-value	score	p-value	q-value	score	p-value	q-value	score	p-value	q-value
ABF1	involved in transcriptional activation, gene silencing, and DNA replication and repair	-5.87635	0.005	0.0032967
ADR1	Carbon source-responsive	-5.02973	0.0387	0.00394898				-5.23909	0.0276	0.00306077	2.46917	0.6734	0.0404444
BYE1	Negative regulator of transcription elongation	-9.77436	0	0
CRZ1	involved in stress response	10.1047	0	0
CST6	involved in utilization of non-optimal carbon sources and telomere maintenance	-5.87428	0.0062	0.0106897
ECM22	sterol regulatory element binding protein	4.77845	0.0689	0.00805814
GAT3	protein containing GATA family zinc finger motifs	3.75653	0.2702	0.0413734
GCN4	activator of amino acid biosynthetic genes in response to amino acid starvation	16.3293	0	0	25.6049	0	0	26.1963	0	0
GZF3	negatively regulates nitrogen catabolic gene expression by competing with Gat1p for GATA site binding	-5.90299	0.0106	0.00271795	3.39626	0.4085	0.0447917										-5.1695	0.0168	0.00388506
HAC1	regulates the unfolded protein response	21.1746	0	0
HAP4	subunit of the heme-activated, glucose-repressed Hap2p/3p/4p/5p CCAAT-binding complex	22.4798	0	0				23.2947	0	0										12.1267	0	0
HMS1	basic helix-loop-helix (bHLH) protein with similarity to myc-family transcription factors	-3.67042	0.2073	0.0264915
HSF1	heat shock transcription factor	6.1563	0.0187	0.00346316							-8.77965	0	0				25.5509	0	0	19.7975	0	0
INO2	required for derepression of phospholipid biosynthetic genes in response to inositol depletion	15.6157	0	0
MBP1	involved in regulation of cell cycle progression from G1 to S phase	-12.0604	0	0													-17.6816	0	0	-9.14177	0.0008	0.000756219
MET31	involved in regulating expression of the methionine biosynthetic genes, similar to Met32p	-5.8808	0.0174	0.0326271				-8.95157	0	0							7.53035	0.0008	0.000117647
MET4	Lecine-zipper transcriptional activator, responsible for the regulation of the sulfur amino acid pathway, requires different combinations of the auxiliary factors Cbf1p, Met28p, Met31p and Met32p	-13.2308	0	0				-12.375	0	0
MGA1	similar to heat shock transcription factor	3.60025	0.5617	0.017125
MIG1	involved in glucose repression	-4.43227	0.1553	0.0202565																									4.70928	0.0351	0.00585
MOT3	involved in repression of a subset of hypoxic genes by Rox1p, repression of several DAN/TIR genes during aerobic growth, and repression of ergosterol biosynthetic genes	-2.40518	0.7599	0.0554942				-3.31463	0.3836	0.0319667							-8.74463	0	0	-4.9178	0.0285	0.00481419
MSN2	stress response	-3.29125	0.3611	0.015093	-7.00916	0.009	0.000869565				-1.89833	0.6048	0.0241437				18.1623	0	0	20.7664	0	0										6.65641	0.0038	0.00047352
MSN2 (Gasch et al.)	stress response	-2.93566	0.4479	0.113811	-5.57955	0.0092	0.00648182				1.1812	0.5709	0.14046				17.3806	0	0	21.1545	0	0										10.2675	0	0
MSN4	stress response	3.14389	0.2912	0.052	-6.23884	0.0177	0.00675573										21.6693	0	0	9.23228	0	0
MSN4 (Gasch et al.)	stress response	4.78474	0.0308	0.00213333	5.1755	0.0274	0.00191441										25.3807	0	0	17.7661	0	0
PHO4	binds cooperatively with Pho2p to the PHO5 promoter; function is regulated by phosphorylation at multiple sites and by phosphate availability	-1.65316	0.7155	0.538918																															2.30619	0.1434	0.261401
PUT3	activator of proline utilization genes, constitutively binds PUT1 and PUT2 promoter sequences and undergoes a conformational change to form the active state	-4.8952	0.0208	0.00306785				-3.64102	0.3471	0.0376873										11.4201	0.0026	0.000492424
RAP1	DNA-binding protein involved in either activation or repression of transcription, depending on binding site context; also binds telomere sequences and plays a role in telomeric position effect (silencing) and telomere structure	4.86689	0.0343	0.0100581				6.26068	0.0054	0.003
RFX1	involved in DNA damage and replication checkpoint pathway; recruits repressors Tup1p and Cyc8p to promoters of DNA damage-inducible genes	-4.34861	0.0704	0.0157759
RGM1	putative transcriptional repressor with proline-rich zinc fingers	-4.58306	0.0379	0.0245542
RME1	zinc finger protein involved in control of meiosis; prevents meiosis by repressing IME1 expression and promotes mitosis by activating CLN2 expression; directly repressed by a1-a2 regulator; mediates cell type control of sporulation	-3.06038	0.2673	0.020188
ROX1	Heme-dependent repressor of hypoxic genes	-6.77604	0.0005	7.19424e-05													-8.896	0	0	7.68388	0	0
SFP1	controls expression of many ribosome biogenesis genes in response to nutrients and stress	7.23187	0.0112	0.00164103				-5.96305	0.0358	0.00438994							6.29556	0.0175	0.00240385	10.1613	0	0
SIP4	involved in the positive regulation of gluconeogenesis	4.6984	0.0191	0.00433196				3.61807	0.0816	0.0143044
SKN7	required for optimal induction of heat-shock genes in response to oxidative stress; involved in osmoregulation	10.341	0	0							10.9142	0	0				23.2808	0	0	19.1424	0	0
SOK2	regulate the cyclic AMP (cAMP)-dependent protein kinase (PKA) signal transduction pathway; negatively regulates pseudohyphal differentiation	-2.91616	0.4051	0.0434191																			-17.4663	0	0
SPT2	involved in negative regulation of transcription; required for RNA polyadenylation; exhibits regulated interactions with both histones and SWI-SNF components	1.91946	0.8578	0.237571
STE12	activates genes involved in mating or pseudohyphal/invasive growth pathways; cooperates with Tec1p transcription factor to regulate genes specific for invasive growth	17.0717	0	0										29.2532	0	0							17.1731	0	0	10.2788	0	0
STP2	activates transcription of amino acid permease genes	-4.32031	0.0502	0.004518
SUT1	involved in sterol uptake; involved in induction of hypoxic gene expression	-10.9274	0	0
SWI4	component of the SBF complex (Swi4p-Swi6p), a transcriptional activator that in concert with MBF (Mbp1-Swi6p) regulates late G1-specific transcription of targets including cyclins and genes required for DNA synthesis and repair	12.694	0	0
TOS8	Homeodomain-containing transcription factor; SBF regulated target gene that in turn regulates expression of genes involved in G1/S phase events such as bud site selection, bud emergence and cell cycle progression; similarity to Cup9p	5.69882	0.0233	0.00364696
UPC2	induces transcription of sterol transport and biosynthetic genes; involved in the anaerobic induction of DAN/TIR mannoproteins and seripauperins	-10.0443	0	0
XBP1	repressor that binds to promoter sequences of the cyclin genes, CYS3, and SMF2; expression is induced by stress or starvation during mitosis, and late in meiosis; member of the Swi4p/Mbp1p family; potential Cdc28p substrate	-5.51378	0.0191	0.00213333																-9.36702	0.0019	0.000463415
YAP1	required for oxidative stress tolerance; mediates pleiotropic drug and metal resistance	6.47325	0.0062	0.00241111							6.06573	0.0435	0.0110326				-7.29183	0.0007	0.000403292	15.3277	0	0
YAP1 (Gasch et al.)	required for oxidative stress tolerance; mediates pleiotropic drug and metal resistance	17.7057	0	0							-2.87505	0.392	0.0445795				-9.26651	0	0	16.4408	0	0
YHP1	homeobox transcriptional repressors, that bind to Mcm1p and to early cell cycle box (ECB) elements of cell cycle regulated genes	-7.22461	0	0
YOX1	Homeodomain-containing transcriptional repressor, binds to Mcm1p and to early cell cycle boxes (ECBs) in the promoters of cell cycle-regulated genes expressed in M/G1 phase	-6.15414	0.0034	0.000428571
YRR1	activates genes involved in multidrug resistance	3.27188	0.3256	0.0853886
ZAP1	binds to zinc-responsive promoter elements to induce transcription of certain genes in the presence of zinc	-1.99029	0.2647	0.0766506
