# Supplementary material for: Inferring activity changes of transcription factors by binding association with sorted expression profiles
Source: BMC Bioinformatics. 2007 Nov 16;8:452. doi: 10.1186/1471-2105-8-452 (PMC2194743; doi:10.1186/1471-2105-8-452)
Supplement: Additional file 3 — Significance of TF activity changes in deletion TFPEs inferred by using Tsai et al.'s method [8]. [file 1471-2105-8-452-S3.xls]

## Sheet: Sheet1
Strain	Function	YPD			p-value (ks test)	p-value (wilcox test)	Repressor
		score	p-value	q-value
arg80∆	involved in regulation of arginine-responsive genes; acts with Arg81p and Arg82p	13.3679	0.0008	0.008	0.109384	0.289234
cin5∆	mediates pleiotropic drug resistance and salt tolerance	6.24369	0.0145	0.00262069	0.996047	0.999405
dig1∆	involved in the regulation of mating-specific genes and the invasive growth pathway, required for MAP-kinase imposed repression, inhibits pheromone-responsive transcription	5.54899	0.0178	0.00978261	0.963934	0.925713
gcn4∆	activator of amino acid biosynthetic genes in response to amino acid starvation	-15.6653	0	0	1.51995e-20	1.80644e-23
gcr1∆	activator of genes involved in glycolysis	14.0621	0	0	0.00782033	0.164424
gln3∆	activator of genes regulated by nitrogen catabolite repression	-6.38554	0	0	0.384941	0.265781
hir2∆	transcriptional corepressor involved in the cell cycle-regulated transcription of histone H2A, H2B, H3, and H4 genes; recruits Swi-Snf complexes to histone gene promoters; promotes heterochromatic gene silencing with Asf1p	18.2174	0	0	0.91402	0.994989	yes
hog1∆ (haploid)	involved in osmoregulation via three independent osmosensors	-7.03446	0.0058	0.000973621	0.0698541	0.0291314
hsf1∆	heat shock transcription factor	-6.43163	0.0089	0.0017	0.168911	0.311203
kss1∆ (haploid)	mitogen-activated protein kinase (MAPK) involved in signal transduction pathways that control filamentous growth and pheromone response	3.12851	0.1136	0.0106667	0.14623	0.449292
mac1∆	copper-sensing transcription factor involved in regulation of genes required for high affinity copper transport	14.9188	0.0013	0.00164211	0.967705	0.992039
mbp1∆	involved in regulation of cell cycle progression from G1 to S phase	15.9343	0	0	0.983237	1	yes
mcm1∆	involved in cell-type-specific transcription and pheromone response; plays a central role in the formation of both repressor and activator complexes	-7.05746	0.0083	0.00222985	0.105223	0.405863
ppr1∆	positively regulates transcription of genes involved in uracil biosynthesis	-1.94589	0.4817	0.274259	0.616324	0.406747
reb1∆	RNA polymerase I enhancer binding protein; DNA binding protein which binds to genes transcribed by both RNA polymerase I and RNA polymerase II; required for termination of RNA polymerase I transcription	5.55619	0.0326	0.22592	0.940649	0.997758
rgt1∆	glucose-responsive transcription factor that regulates expression of several glucose transporter (HXT) genes in response to glucose; binds to promoters and acts both as a transcriptional activator and repressor	-4.53037	0.0374	0.106389	0.392512	0.241546
rtg1∆	involved in interorganelle communication between mitochondria, peroxisomes, and nucleus	4.51718	0.106	0.0112548	0.804904	0.998789
rts2∆	similar to human and mouse Kin17 proteins which are chromatin-associated proteins involved in UV response and DNA replication	-8.73496	0.0028	0.000345374	0.220221	0.0846597
stb4∆	binds Sin3p (histone deacetylase ) in a two-hybrid assay	20.934	0	0	0.186626	0.206054
ste12∆ (haploid)	activates genes involved in mating or pseudohyphal/invasive growth pathways; cooperates with Tec1p transcription factor to regulate genes specific for invasive growth	-26.3547	0	0	7.73172e-05	5.45712e-06
swi4∆	component of the SBF complex (Swi4p-Swi6p), a transcriptional activator that in concert with MBF (Mbp1-Swi6p) regulates late G1-specific transcription of targets including cyclins and genes required for DNA synthesis and repair	-11.4401	0	0	0.00010079	0.000289932
swi5∆	activates transcription of genes expressed at the M/G1 phase boundary and in G1 phase	-11.7743	0	0	0.0211847	0.00147725
swi6∆ (haploid)	forms complexes with DNA-binding proteins Swi4p and Mbp1p to regulate transcription at the G1/S transition; involved in meiotic gene expression	2.96733	0.2118	0.0158801	0.948466	0.999176
tec1∆ (haploid)	required for full Ty1 epxression, Ty1-mediated gene activation, and haploid invasive and diploid pseudohyphal growth	-16.1899	0.0008	0.0034	3.47491e-05	2.81208e-07
yap1∆	required for oxidative stress tolerance; mediates pleiotropic drug and metal resistance	-7.64292	0.004	0.0036	0.10064	0.268728
yap3∆	basic leucine zipper (bZIP) transcription factor	-2.17835	0.6289	0.688657	0.183825	0.252072
yap7∆	putative basic leucine zipper (bZIP) transcription factor	-9.81398	0.0008	0.00022409	0.0140197	0.00556996
