# Supplementary material for: Inferring activity changes of transcription factors by binding association with sorted expression profiles
Source: BMC Bioinformatics. 2007 Nov 16;8:452. doi: 10.1186/1471-2105-8-452 (PMC2194743; doi:10.1186/1471-2105-8-452)
Supplement: Additional file 4 — Significance of TF activity changes in over-expression TFPEs inferred by using Tsai et al.'s method [8]. [file 1471-2105-8-452-S4.xls]

## Sheet: Sheet1
Strain	Function	YPD			p-value (ks test)	p-value (wilcox test)	Repressor
		score	p-value	q-value
ABF1	involved in transcriptional activation, gene silencing, and DNA replication and repair	-5.87635	0.005	0.0032967	0.922369	0.986364
ADR1	Carbon source-responsive	-5.02973	0.0387	0.00394898	0.304896	0.78673
BYE1	Negative regulator of transcription elongation	-9.77436	0	0	0.974948	0.99587	yes
CRZ1	involved in stress response	10.1047	0	0	N/A	N/A
CST6	involved in utilization of non-optimal carbon sources and telomere maintenance	-5.87428	0.0062	0.0106897	0.974741	0.9622
ECM22	sterol regulatory element binding protein	4.77845	0.0689	0.00805814	0.456345	0.19361
GAT3	protein containing GATA family zinc finger motifs	3.75653	0.2702	0.0413734	0.103502	0.248761
GCN4	activator of amino acid biosynthetic genes in response to amino acid starvation	16.3293	0	0	8.1e-10	6.79e-13
GZF3	negatively regulates nitrogen catabolic gene expression by competing with Gat1p for GATA site binding	-5.90299	0.0106	0.00271795	0.098413	0.123906	yes
HAC1	regulates the unfolded protein response	21.1746	0	0	0.001955	0.000121156
HAP4	subunit of the heme-activated, glucose-repressed Hap2p/3p/4p/5p CCAAT-binding complex	22.4798	0	0	3.5e-08	4.25e-07
HMS1	basic helix-loop-helix (bHLH) protein with similarity to myc-family transcription factors	-3.67042	0.2073	0.0264915	0.0173625	0.00540209
HSF1	heat shock transcription factor	6.1563	0.0187	0.00346316	0.0234228	0.0121099
INO2	required for derepression of phospholipid biosynthetic genes in response to inositol depletion	15.6157	0	0	0.00630411	0.0427775
MBP1	involved in regulation of cell cycle progression from G1 to S phase	-12.0604	0	0	0.991556	0.999709	yes
MET31	involved in regulating expression of the methionine biosynthetic genes, similar to Met32p	-5.8808	0.0174	0.0326271	0.998548	0.999709
MET4	Lecine-zipper transcriptional activator, responsible for the regulation of the sulfur amino acid pathway, requires different combinations of the auxiliary factors Cbf1p, Met28p, Met31p and Met32p	-13.2308	0	0	0.133599	0.325366
MGA1	similar to heat shock transcription factor	3.60025	0.5617	0.017125	0.328841	0.697442
MIG1	involved in glucose repression	-4.43227	0.1553	0.0202565	0.797888	0.851372
MOT3	involved in repression of a subset of hypoxic genes by Rox1p, repression of several DAN/TIR genes during aerobic growth, and repression of ergosterol biosynthetic genes	-2.40518	0.7599	0.0554942	0.363831	0.885365
MSN2	stress response	-3.29125	0.3611	0.015093	0.0746372	0.21169
MSN2 (Gasch et al.)	stress response	-2.93566	0.4479	0.113811	0.274027	0.126542
MSN4	stress response	3.14389	0.2912	0.052	0.365238	0.522556
MSN4 (Gasch et al.)	stress response	4.78474	0.0308	0.00213333	0.793569	0.595329
PHO4	binds cooperatively with Pho2p to the PHO5 promoter; function is regulated by phosphorylation at multiple sites and by phosphate availability	-1.65316	0.7155	0.538918	0.428124	0.296963
PUT3	activator of proline utilization genes, constitutively binds PUT1 and PUT2 promoter sequences and undergoes a conformational change to form the active state	-4.8952	0.0208	0.00306785	0.893416	0.919954
RAP1	DNA-binding protein involved in either activation or repression of transcription, depending on binding site context; also binds telomere sequences and plays a role in telomeric position effect (silencing) and telomere structure	4.86689	0.0343	0.0100581	0.426488	0.731844
RFX1	involved in DNA damage and replication checkpoint pathway; recruits repressors Tup1p and Cyc8p to promoters of DNA damage-inducible genes	-4.34861	0.0704	0.0157759	0.587807	0.868822
RGM1	putative transcriptional repressor with proline-rich zinc fingers	-4.58306	0.0379	0.0245542	0.16657	0.0790393
RME1	zinc finger protein involved in control of meiosis; prevents meiosis by repressing IME1 expression and promotes mitosis by activating CLN2 expression; directly repressed by a1-a2 regulator; mediates cell type control of sporulation	-3.06038	0.2673	0.020188	0.567778	0.771448
ROX1	Heme-dependent repressor of hypoxic genes	-6.77604	0.0005	7.19424e-05	0.860618	0.772727	yes
SFP1	controls expression of many ribosome biogenesis genes in response to nutrients and stress	7.23187	0.0112	0.00164103	0.938188	0.995883
SIP4	involved in the positive regulation of gluconeogenesis	4.6984	0.0191	0.00433196	0.275804	0.483179
SKN7	required for optimal induction of heat-shock genes in response to oxidative stress; involved in osmoregulation	10.341	0	0	6.8e-09	1.73e-08
SOK2	regulate the cyclic AMP (cAMP)-dependent protein kinase (PKA) signal transduction pathway; negatively regulates pseudohyphal differentiation	-2.91616	0.4051	0.0434191	0.855123	0.929051
SPT2	involved in negative regulation of transcription; required for RNA polyadenylation; exhibits regulated interactions with both histones and SWI-SNF components	1.91946	0.8578	0.237571	0.298867	0.203173
STE12	activates genes involved in mating or pseudohyphal/invasive growth pathways; cooperates with Tec1p transcription factor to regulate genes specific for invasive growth	17.0717	0	0	1.34e-06	1.47e-08
STP2	activates transcription of amino acid permease genes	-4.32031	0.0502	0.004518	0.897702	0.985653
SUT1	involved in sterol uptake; involved in induction of hypoxic gene expression	-10.9274	0	0	0.327425	0.988088
SWI4	component of the SBF complex (Swi4p-Swi6p), a transcriptional activator that in concert with MBF (Mbp1-Swi6p) regulates late G1-specific transcription of targets including cyclins and genes required for DNA synthesis and repair	12.694	0	0	1.48e-08	3.22e-08
TOS8	Homeodomain-containing transcription factor; SBF regulated target gene that in turn regulates expression of genes involved in G1/S phase events such as bud site selection, bud emergence and cell cycle progression; similarity to Cup9p	5.69882	0.0233	0.00364696	0.990267	0.808326
UPC2	induces transcription of sterol transport and biosynthetic genes; involved in the anaerobic induction of DAN/TIR mannoproteins and seripauperins	-10.0443	0	0	0.498128	0.993743
XBP1	repressor that binds to promoter sequences of the cyclin genes, CYS3, and SMF2; expression is induced by stress or starvation during mitosis, and late in meiosis; member of the Swi4p/Mbp1p family; potential Cdc28p substrate	-5.51378	0.0191	0.00213333	0.0188868	0.0602992
YAP1	required for oxidative stress tolerance; mediates pleiotropic drug and metal resistance	6.47325	0.0062	0.00241111	0.193581	0.106523
YAP1 (Gasch et al.)	required for oxidative stress tolerance; mediates pleiotropic drug and metal resistance	17.7057	0	0	0.00168863	5.75974e-05
YHP1	homeobox transcriptional repressors, that bind to Mcm1p and to early cell cycle box (ECB) elements of cell cycle regulated genes	-7.22461	0	0	0.263453	0.542497
YOX1	Homeodomain-containing transcriptional repressor, binds to Mcm1p and to early cell cycle boxes (ECBs) in the promoters of cell cycle-regulated genes expressed in M/G1 phase	-6.15414	0.0034	0.000428571	0.987156	0.995522
YRR1	activates genes involved in multidrug resistance	3.27188	0.3256	0.0853886	0.292656	0.123069
ZAP1	binds to zinc-responsive promoter elements to induce transcription of certain genes in the presence of zinc	-1.99029	0.2647	0.0766506	0.475	0.87999
