# Supplementary material for: Inferring activity changes of transcription factors by binding association with sorted expression profiles
Source: BMC Bioinformatics. 2007 Nov 16;8:452. doi: 10.1186/1471-2105-8-452 (PMC2194743; doi:10.1186/1471-2105-8-452)
Supplement: Additional file 5 — AC scores and their significance for the 537 motifs in the long-lived mutants. These motifs are identified from promoter regions of all yeast transcripts by Beer et al. [24]. [file 1471-2105-8-452-S5.xls]

## Sheet: motif_final
Motif	TF	Consensus	sch9∆/wt			ras2∆/wt			tor1∆/wt
		Consensus	AC score	p-value	q-value	AC score	p-value	q-value	AC score	p-value	q-value
M1	ABF1	CGT----ARTGAT	-5.2433	0.0333	0.0270159	-9.31804	0	0	-9.19541	0	0
M2	ACE2	A--RAACCAGCA	5.91004	0.0081	0.009936	5.56691	0.0093	0.00693904	8.04232	0.0002	0.00100465
M3	AFT1	A-CACCC---TT	4.72627	0.0591	0.0404554	5.5926	0.0287	0.0147456	5.69371	0.0223	0.0373395
M4	ARO80	CGGY-A-Y--CGG-WA	5.8125	0.013	0.0137471	3.82197	0.1689	0.0568547	-2.98959	0.5084	0.273851
M5	AT_repeat	TATATATATA	-3.60491	0.4735	0.168453	3.10398	0.3571	0.0995297	-2.54567	0.7646	0.339124
M6	BAS1	RR-A-GAGTCA	2.28747	0.6098	0.199792	2.90657	0.2638	0.0794403	4.15914	0.2121	0.166351
M7	CAD1	ATTAGTAAGC	5.90046	0.0142	0.014613	8.52209	0.0006	0.000949807	4.56961	0.0325	0.0477551
M8	CBF1	RRTCACGTG	3.32143	0.4491	0.162664	9.22562	0	0	5.31579	0.038	0.054
M9	CIN5	G-TKA--TAAKC	4.35991	0.0826	0.0508648	5.96026	0.0077	0.00613605	3.64098	0.306	0.197892
M11	DAL81	G-G-C--K----CGGC---KS	3.99262	0.2184	0.100867	5.40685	0.0222	0.012325	2.88042	0.5765	0.291252
M12	FKH1	GTAAACAAW	2.98251	0.4819	0.170257	5.78871	0.0194	0.0112504	6.3245	0.0061	0.0171117
M13	GAL4	CGG---ASA---SKCCG	5.9832	0.0066	0.00878063	8.01043	0.0014	0.00190698	6.50622	0.002	0.00732203
M15	Gcr1	RGCTTCCTST	7.16082	0.0056	0.00780606	7.04243	0.0014	0.00190698	7.47953	0.0004	0.0018
M16	Gis1	AWAGGGAT	12.0295	0	0	12.5075	0	0	10.5904	0	0
M17	HAP4	GRRCCAATCA	3.64347	0.2483	0.110356	-3.2675	0.5784	0.142266	3.33985	0.3433	0.213697
M18	HIR2	GMGAA-------GAACR	5.92898	0.0084	0.0102222	3.60156	0.1681	0.0568547	4.54755	0.0906	0.0945391
M19	HSF1	GAW--TTCTAGAA	4.3465	0.1631	0.0827899	9.08417	0	0	4.62534	0.0867	0.0913522
M20	INO4	CATSTGAAAA	-5.91279	0.0077	0.00983889	5.56179	0.0211	0.0118832	3.81589	0.1149	0.108853
M21	LEU3	GCCGGT-CCGG	6.08551	0.0033	0.00527083	3.01296	0.3648	0.10055	2.28558	0.7146	0.326329
M22	LYS14	TTCCMMYGGAATTT	5.39582	0.0737	0.0463129	3.92024	0.3356	0.0951892	3.57026	0.2781	0.187718
M23	MAC1	TGAGMAMAAA	6.46358	0.0288	0.0249813	5.80581	0.016	0.00991686	3.82296	0.1446	0.1296
M24	MBP1	RACGCGT-AR	4.04235	0.1833	0.0906645	2.67119	0.5714	0.141513	7.00114	0.0036	0.0109521
M25	MCM1	TT-CC--WT--GGAAA	6.25563	0.0185	0.0177292	6.76313	0.0081	0.00628382	6.32057	0.0111	0.0252379
M26	MET31	MWGTGTGGCR	4.87122	0.0408	0.0311244	9.15558	0	0	5.41269	0.0469	0.0606611
M27	MET4	AMAA-TGTGG	3.40795	0.4464	0.162199	9.80438	0	0	5.7545	0.0544	0.067392
M28	MIG1	CGCATMCCCCAC	5.18711	0.0374	0.0294085	7.77848	0	0	5.61444	0.0531	0.0662983
M30	MSN24a	AGGGG	14.9694	0	0	15.4402	0	0	12.5452	0	0
M31	ndt80	GACACAAAA	8.70027	0	0	9.32223	0	0	9.24041	0	0
M32	NRG1	S-GGC-MRGAA	7.29066	0.002	0.00360784	6.2613	0.0144	0.0092178	5.9717	0.0233	0.0384183
M33	OAF1	CGG-GWTAA--M-WWWWWT-CCG	-2.1793	0.8118	0.246273	4.79545	0.0455	0.0207393	-4.01929	0.2875	0.19226
M34	PAC	GCGATGAG-T	-7.38424	0	0	-6.12024	0.0195	0.0112526	-10.961	0	0
M35	PDR3	S--TCCGYGGAA	6.01901	0.0113	0.0122019	9.14871	0.0006	0.000949807	4.42036	0.0673	0.0765095
M36	PHO4	GY--TSKCACGTG-G	7.31209	0.0006	0.00133333	9.50239	0	0	8.72272	0.0006	0.00254118
M37	RAP1	RTGT-YGGRTG	16.9509	0	0	12.4327	0	0	15.9837	0	0
M38	REB1	SCGGGTAAY	-2.10113	0.7255	0.224827	-6.89746	0.0016	0.00201536	-5.68109	0.0255	0.0411045
M39	RFX1	SGT-G-CA-RGCAAC	5.66108	0.0611	0.0412251	5.53734	0.0229	0.0125942	3.39373	0.2541	0.179953
M40	RPN4	GGTGGCAAAA	3.614	0.2545	0.112312	4.55945	0.2093	0.0669891	2.95677	0.6837	0.318274
M41	RRPE	TGAAAAATTT	-6.81153	0.011	0.0119622	1.9211	0.8131	0.184234	-6.22939	0.0059	0.0167684
M42	SKN7	GGGCC-SG-C	5.83554	0.0328	0.0268333	3.05825	0.4901	0.125353	2.798	0.6767	0.316894
M43	STE12	A---TGAAACA	-2.91322	0.4797	0.170012	-1.39703	0.9629	0.211626	2.53742	0.7539	0.336336
M44	STRE	G-RGGGG-GGGG	6.8256	0.0006	0.00133333	8.88662	0.0002	0.00037788	6.31903	0.0122	0.0268898
M46	SWI4	CRCGAAAA	3.24713	0.3859	0.149046	3.48472	0.2665	0.0798729	11.8224	0	0
M47	Ume6	TCGGCGGCWA	3.33966	0.4461	0.162199	3.05897	0.5364	0.13484	-4.11678	0.4052	0.237835
M49	Zap1	ACCYT-AGGTT	3.83332	0.4339	0.159931	12.058	0	0	5.20886	0.0445	0.0589693
M50	TATA	TATAWAW	4.4339	0.1356	0.0746332	7.28356	0.0008	0.00118626	3.41625	0.1595	0.136174
M51	XBP1	GCCTCGARGMGR	-7.09985	0	0	4.36695	0.2399	0.0749155	-3.32884	0.2141	0.166351
M52	M52	AAWRRARAARA-RWAKAMR-KR	6.73757	0.0095	0.0112051	6.42519	0.0006	0.000949807	3.75201	0.2942	0.193153
M53	M53	T-TTCS-AKRRAAWAAWA	7.30596	0	0	7.30545	0.0004	0.000679089	6.13748	0.0194	0.0351669
M54	M54	AAAA-WAWAAAA-A-R-WA-AAAAAA	3.54717	0.1377	0.0747703	5.75048	0.0114	0.00794898	-2.54029	0.7276	0.32877
M55	M55	CCGKAGTAGCCGS	2.51389	0.6786	0.214352	3.59448	0.2549	0.0779627	5.00371	0.1999	0.161113
M56	M56	GAAAGTAGAWAA	-2.7404	0.6591	0.210491	-2.73563	0.629	0.150989	-3.39818	0.3353	0.210537
M57	M57	RAAGAMAWRGAARAWAAWRA-WM--ACAA	5.70844	0.0434	0.0324618	7.36893	0.0032	0.00334694	-2.53021	0.7387	0.331724
M58	M58	TCATCGCTWAAWA	2.18129	0.8292	0.250283	-3.07077	0.2674	0.0799082	-3.4303	0.2239	0.169099
M59	M59	A-GAGATRWAWAM	-2.72586	0.5755	0.192671	4.42143	0.2906	0.0854057	-4.12214	0.2768	0.187718
M61	M61	GGWGCGAGTGWGAGC	5.76581	0.0317	0.0266667	4.79957	0.0399	0.0190776	4.06132	0.2482	0.178236
M62	M62	CSSGCTGCARAG	5.28187	0.0273	0.0240575	6.36698	0.0022	0.00252661	5.22115	0.096	0.0973521
M63	M63	CRAGAGMAGCGGCTCM	6.54819	0.0193	0.0181554	4.33262	0.1156	0.042584	4.55445	0.108	0.10368
M64	M64	KGKG-GG-WGAGWGSS	4.6545	0.16	0.0820513	5.1826	0.008	0.00628382	-3.54825	0.2196	0.16702
M65	M65	GACKTGGCAARGA	4.28171	0.1286	0.0714444	7.88889	0.0027	0.00292857	5.04715	0.056	0.068339
M66	M66	AGGGAWGYSASAG	9.18533	0	0	11.0339	0	0	10.8877	0	0
M67	M67	WRYAWTGCTAAA	3.06405	0.4537	0.163304	-3.49321	0.4781	0.12291	-3.72526	0.3623	0.223015
M68	M68	GCGGSGCRCAYW	5.74152	0.0085	0.0102625	4.55971	0.0792	0.0309257	6.29106	0.022	0.037125
M69	M69	ACMTK-MSTGCCGMASC	8.10501	0.0005	0.00121693	6.78006	0.0037	0.0036119	5.49398	0.0555	0.0681136
M70	M70	GTKTGCM-GAGAMW-GT-SCYTRWGCK-C	4.6855	0.1027	0.059649	4.78695	0.0424	0.0197098	3.35799	0.6695	0.316565
M72	M72	AMGGGTMGAGWACTA	5.29014	0.0169	0.0167183	6.99997	0.004	0.00374857	7.48264	0.003	0.010125
M73	M73	TK-GGGGTTGAGACRC	6.07133	0.0378	0.0295714	5.7155	0.0162	0.00998797	3.81515	0.1954	0.158076
M74	M74	SAA-MGSCACSMA	5.99271	0.0037	0.0058488	5.48049	0.015	0.00949807	6.43353	0.0068	0.0181333
M75	M75	AMAWAAAARGKAK	11.6998	0	0	7.33809	0	0	5.89815	0.0439	0.0585333
M77	M77	AAAA-AAATAAAWGS-G	3.36826	0.2756	0.119713	3.77666	0.3056	0.088611	2.64833	0.5744	0.291252
M78	M78	R-G-GGCGSG--R-AMA	6.62842	0.002	0.00360784	7.43818	0	0	6.2493	0.0211	0.0367548
M79	M79	AR-RAC-WMTWTTGGGGAA	4.56564	0.1662	0.0835541	6.35128	0.0015	0.00201536	5.72144	0.0478	0.0609882
M80	M80	SCWA-CG-TGCRSC	6.81029	0.0027	0.0045	7.3292	0.0008	0.00118626	7.98221	0	0
M81	M81	GCGCGKCTAYATCKG	4.12975	0.1369	0.0747023	7.23203	0.0002	0.00037788	2.25579	0.7298	0.32877
M83	M83	C-ASRTAARCGGTGCGGCW	4.08457	0.138	0.0747703	4.09849	0.2838	0.0841649	3.19683	0.5814	0.291252
M84	M84	WSKCWTRMTTKRKRW-CKMAKGSTTGMYTWR	5.60732	0.0105	0.0118034	3.14591	0.6412	0.152262	5.10261	0.0905	0.0945391
M85	M85	GMGGGRR-WWAGAMA	6.48703	0.006	0.00828829	8.84389	0	0	4.35489	0.1181	0.111396
M86	M86	WCCAGAGGGMRAA	7.07685	0.0027	0.0045	6.39153	0.0152	0.00957296	5.11903	0.0254	0.0411045
M87	M87	CAAG-CCTATKGA	6.51015	0.008	0.00989247	3.05057	0.3966	0.106584	4.13828	0.1072	0.10368
M88	M88	WARWGAATAAWTAACWR-A	7.85028	0.0019	0.00359671	8.5488	0	0	4.00277	0.1703	0.141895
M89	M89	WG-CCGCM-YGG-AMC	5.54512	0.0639	0.0426	4.17814	0.1524	0.0529569	-3.49219	0.3759	0.227435
M90	M90	CACRYWGAMCATRAA	4.43254	0.1044	0.0604075	5.78286	0.0606	0.0248212	3.3616	0.3203	0.203485
M91	M91	SAGAGGGMARGT	6.66025	0.0079	0.00989247	6.43155	0.0033	0.00339098	5.75497	0.0092	0.02256
M92	M92	RAAMCRGCYWAC	2.10453	0.7769	0.238049	-2.73867	0.8662	0.194014	4.10155	0.1681	0.140735
M93	M93	CW-AAAACRCSAAA	2.79128	0.459	0.164824	5.09054	0.0611	0.0248522	5.62024	0.0126	0.0274909
M94	M94	AAAAA--CGCCAWGR	5.16521	0.032	0.0266667	6.82387	0.0004	0.000679089	7.06016	0.0035	0.0108
M95	M95	GYKCMWWRAAYMKTSGCG	3.46036	0.5182	0.180585	3.40066	0.5985	0.145759	5.99072	0.022	0.037125
M96	M96	TMMCMRSAGKGM	4.00347	0.233	0.105349	4.4221	0.1333	0.0474251	3.92683	0.2168	0.166519
M97	M97	CRG-AWACRRMAWARAA	4.64463	0.0763	0.0475583	-3.73801	0.2559	0.0780647	4.86966	0.1395	0.126605
M98	M98	CGTCYKCAGRAS	4.29419	0.0967	0.0565929	5.54028	0.0284	0.0146558	4.93949	0.0632	0.0737903
M99	M99	ARAAAAAWKTTC	4.16449	0.2105	0.0984045	5.19068	0.0307	0.0155012	3.95921	0.4572	0.255842
M100	M100	TMTCKAAKGGAAG	4.92667	0.0324	0.0268333	3.94168	0.193	0.0624546	5.87745	0.0314	0.0467752
M101	M101	T-TACMT-SAMA-GWMK	-3.07771	0.5021	0.17658	-2.84547	0.8438	0.190087	-2.94291	0.4307	0.246767
M102	M102	TTTTGAAAAAAM	-2.67604	0.6603	0.210491	-2.20151	0.8529	0.191558	3.51601	0.4203	0.242713
M103	M103	GGRMA-GGK-KGGGG-CG	7.64678	0.0051	0.00737736	6.89948	0.0049	0.00438168	4.03667	0.0967	0.0974512
M104	M104	CGCGGM-CCGTSSS	3.84153	0.2142	0.0998298	7.58849	0.0033	0.00339098	3.93084	0.2273	0.169885
M106	M106	GAGR-SG--GWGGGAGCY-MMCC	4.0132	0.2032	0.0965573	5.13392	0.0422	0.0196949	3.63342	0.2117	0.166351
M107	M107	A-RKWCAAA-AWAMCA	6.13539	0.0258	0.023	4.06337	0.2544	0.0779627	3.10668	0.6274	0.303173
M108	M108	AGGGRAARAGWAAG	9.85257	0	0	6.69628	0	0	6.89598	0.0008	0.00326038
M109	M109	GGGRAAAAG-TG--G	8.15847	0	0	6.54626	0.0058	0.00495933	9.00221	0	0
M110	M110	GGG-WGWSRARGA-RMAG	7.77508	0	0	7.28733	0.0004	0.000679089	7.29474	0.002	0.00732203
M111	M111	GGTAAWCTSGTGGGGMWGGYT-C	4.53713	0.1072	0.061563	4.65237	0.0917	0.0352965	5.51083	0.0832	0.0889663
M112	M112	G-CARRGGA-RRGGA-R-KG	7.48643	0.0004	0.00102222	7.92724	0.002	0.00244048	5.1043	0.0083	0.0213429
M113	M113	GR--GSY-G-GG-GRSGA-GW-G	3.56759	0.1553	0.0804482	5.5955	0.0097	0.00714645	3.79403	0.1431	0.12879
M119	M119	GMYGGGG---RGGA-WG	4.80623	0.0646	0.0426438	7.14167	0	0	2.96383	0.4547	0.255769
M120	M120	C-Y--YGCGSARAGG	8.18824	0	0	6.57008	0.0037	0.0036119	6.60619	0.0087	0.0218512
M121	M121	GCSGTAAGCTGCR	6.09977	0.0042	0.00637624	8.83906	0	0	4.81503	0.0928	0.0959081
M122	M122	RCWAAGG-GCWG	4.53036	0.4136	0.155438	4.11251	0.1508	0.0525748	3.27971	0.5127	0.274575
M127	M127	GACCTWGGY-RTAGGA	4.27523	0.1988	0.0955569	5.10697	0.0672	0.0272256	5.53847	0.023	0.0382154
M129	M129	GKG-GKRKSCGGKM	8.21965	0.0008	0.00168037	10.2338	0	0	5.95593	0.0087	0.0218512
M131	M131	RSC-TWGSGCMGAGM-TCCS	2.17379	0.8472	0.253224	-2.47726	0.8001	0.182415	3.02894	0.5332	0.280222
M132	M132	CGSGACGC-SCMAGGY	5.53074	0.0106	0.0118034	3.35521	0.3329	0.0946526	2.33371	0.8938	0.374149
M133	M133	RGGGAAGATSCYT	3.27018	0.6119	0.200053	2.32694	0.5737	0.141782	3.12849	0.4375	0.248741
M134	M134	TCGG-YGAATGGC	2.05923	0.8423	0.252745	-5.49086	0.0259	0.0138345	-5.96606	0.0032	0.0103164
M137	M137	GCM-WTGS-CCG-GS	5.60433	0.0089	0.0106615	3.71385	0.1883	0.0612722	3.8126	0.2355	0.172434
M139	M139	G-CT-TRCGCSGKGMAWSTCG	3.92364	0.2083	0.0976738	4.80525	0.0483	0.0215133	-1.73963	0.7734	0.342325
M140	M140	SCM-CGCMSG-WGM-AGG	2.78691	0.4243	0.157677	7.13966	0.0188	0.0111845	3.09122	0.4225	0.242713
M141	M141	AKAAGAAASACA	3.64397	0.4112	0.155179	3.27598	0.5521	0.137605	2.32298	0.7645	0.339124
M142	M142	ATGAAAGMTRCS	7.76224	0.0027	0.0045	8.68194	0	0	8.50356	0	0
M143	M143	MGAAGGRMACWACA	7.11548	0.0047	0.00699676	8.65749	0	0	5.23489	0.048	0.0609882
M144	M144	GGSWSCTCG-CAY-YSAWAAGA	-2.78943	0.646	0.2087	3.59091	0.4002	0.10719	-3.65862	0.1954	0.158076
M145	M145	GYRKTGSYGRRYCKAWAGAAWWYCGGC	4.70804	0.0403	0.0308967	4.22077	0.1311	0.0471087	3.81685	0.2591	0.181118
M146	M146	GW-YGTR-RKGAWWTGCT	3.55782	0.338	0.137108	3.51341	0.6061	0.146999	-2.34787	0.8033	0.349824
M147	M147	CGK--AGCCGGGTR-RSG	-4.01309	0.207	0.097362	-5.47988	0.0099	0.00720319	-5.45261	0.03	0.0453147
M148	M148	CSKSGCGMAMKGG	4.14087	0.2263	0.102933	2.68104	0.5479	0.137142	-3.59971	0.2961	0.193811
M149	M149	GGGCCGCCWWCSGG	4.54027	0.0531	0.0373486	4.44542	0.1044	0.039372	2.35753	0.8175	0.353851
M150	M150	CW-KTMSCGTGGT----GGSG	4.86797	0.1458	0.0769301	5.31858	0.0228	0.0125942	2.16298	0.7261	0.32877
M151	M151	SGAAG-ACSS-YYWCSGSS	5.27869	0.0557	0.0384715	6.26451	0.0122	0.00826094	4.62008	0.0846	0.0900177
M152	M152	RKGSTAWGYWTTRCCC-CG	6.38084	0.0017	0.00342982	7.71697	0	0	5.12089	0.0403	0.0558
M153	M153	AMARGTG-AYGATG	5.76872	0.0038	0.00594558	5.4448	0.042	0.01968	4.14082	0.2009	0.161317
M154	M154	WA-GG-RMAAART-G	3.84495	0.2509	0.111189	5.82415	0.0418	0.0196649	3.37795	0.4217	0.242713
M155	M155	GATGTTGT-WTYGCY-WAKATKC	-3.13864	0.6284	0.20501	4.41316	0.0752	0.0297606	-2.67057	0.5711	0.290989
M156	M156	CAACGGMWSCAG	4.39951	0.1636	0.0827899	4.64753	0.1732	0.0574763	3.16353	0.2821	0.189824
M157	M157	YMAGATCAGA-G-AAWCACC	6.93081	0.0041	0.00635017	5.55755	0.0099	0.00720319	3.41427	0.2257	0.169275
M158	M158	GCGAKTGCTCAAK--A-RR	6.33172	0.0094	0.0111731	7.19956	0	0	5.83251	0.0353	0.0515189
M159	M159	GGMAMGT-AARAA	4.42214	0.1616	0.0825956	4.99104	0.0245	0.0132258	3.83736	0.1844	0.151446
M160	M160	AGAKGYTGCACCAGGG	2.92087	0.6808	0.214352	3.03669	0.5538	0.137736	-2.28964	0.6273	0.303173
M161	M161	MCCMTWY-YKGSTAATA	2.29772	0.9594	0.277562	-3.48542	0.4379	0.115274	-3.08162	0.4218	0.242713
M163	M163	AAGAMATAGAWWARRARWG	6.99794	0.0018	0.00349367	7.77475	0	0	3.6597	0.2683	0.185153
M164	M164	TKGMAARWGAAT	5.30754	0.0107	0.0118034	5.25451	0.1127	0.0417785	5.22629	0.0606	0.0723182
M165	M165	AGCTGGARTGSCRRMTAC	-3.18537	0.4428	0.161657	-3.40089	0.3967	0.106584	-5.49612	0.0296	0.0451775
M166	M166	MKGKACAAGA-GCCG	4.70518	0.0729	0.0463129	6.26558	0.0488	0.021572	3.75111	0.571	0.290989
M167	M167	AATAAC-WCCSCRGWAGRRGCA	2.5281	0.7258	0.224827	2.7252	0.5919	0.144452	-1.25375	0.9376	0.383605
M168	M168	SAGTAAGCRGTR	6.43984	0.002	0.00360784	5.29365	0.0488	0.021572	5.66811	0.0181	0.0339965
M169	M169	GTTYKTSGGTGW-W	3.82639	0.1161	0.0652088	6.78894	0.0074	0.00601984	3.15557	0.2537	0.179953
M170	M170	GATGMAKM-SMYAATWKYR--GGAKCKG-YGMTG	2.66777	0.5823	0.193679	5.37822	0.0358	0.017695	2.89452	0.6006	0.295233
M171	M171	GAAGAAGTTG-MRAMRTGRATGTWSMMGC	-2.25571	0.9309	0.272401	-2.13962	0.6285	0.150989	2.74122	0.3756	0.227435
M172	M172	G-GTCCKGC-SYG-AAC	5.58126	0.0174	0.0168861	-3.39767	0.2909	0.0854057	4.51165	0.1282	0.118846
M173	M173	GKCG-TKGCMGY	4.76325	0.0803	0.0496478	4.64178	0.1226	0.0448804	4.58122	0.0819	0.0880119
M174	M174	AAAGTTGCWTGG	-3.19604	0.4224	0.157586	2.51282	0.7652	0.176106	3.51382	0.2902	0.192876
M175	M175	KMAGAY-AAGAWARASY-GMAA-RG	3.65832	0.1151	0.0648848	4.71643	0.129	0.0466402	4.20075	0.1089	0.104081
M176	M176	GMRKGCRSGTSMGTKTG	3.72826	0.0879	0.0524436	6.02103	0.0281	0.0145651	3.80322	0.0994	0.0984881
M178	M178	SCSGSWSWAGGWGAAG	6.03808	0.0221	0.0201706	8.90167	0.0018	0.00221955	4.58554	0.062	0.0727826
M179	M179	MAGG-YG-STAA	4.24536	0.1552	0.0804482	-2.75229	0.6426	0.152262	-3.98168	0.4006	0.235775
M180	M180	GTAGCGGST-TGGCRCCAAC	-2.3565	0.6953	0.218022	-2.13523	0.8044	0.182616	-2.67418	0.672	0.316565
M181	M181	A-GK-K--GMCRC-GWT-AW-C-G-TCA	3.50027	0.2269	0.102933	2.8483	0.6429	0.152262	4.15934	0.2174	0.166519
M182	M182	GGGKT-MCWGGARRAAGRGGAGG--G	5.04826	0.122	0.0680242	5.86426	0.0175	0.0106771	6.78688	0.0063	0.0172253
M183	M183	ATCAKTAACCGK	3.31741	0.4703	0.167704	-3.12322	0.4701	0.121565	3.46901	0.3242	0.204758
M184	M184	GSMGTCAAMATSGRARGS	-2.01958	0.9683	0.279084	4.91329	0.0919	0.0352965	2.20541	0.8691	0.367454
M185	M185	AAAKAAAAAA-RGG	8.79727	0	0	9.12871	0	0	5.59502	0.0246	0.0402545
M188	M188	WGAGGGGKKWGWKG	6.53779	0.0134	0.0140731	3.36748	0.2759	0.0820297	6.22969	0.0197	0.0351669
M189	M189	RTAACYCGYCAKAWTRTCC	-2.5461	0.5673	0.192022	-3.71835	0.4084	0.10873	-2.8184	0.4855	0.265543
M190	M190	RSMMKACAMRWATM	7.89947	0.0006	0.00133333	6.24241	0.0039	0.00371429	6.21287	0.0166	0.0323027
M191	M191	TAAARAWRACAAY-AGAA-A	4.31156	0.1393	0.074945	3.44145	0.1689	0.0568547	5.20378	0.0464	0.0603759
M192	M192	GRRAAARGGARW-K	9.61608	0	0	8.95989	0	0	7.7657	0	0
M193	M193	ARARTARGAGRYG	7.1569	0.003	0.00484211	8.40856	0.0002	0.00037788	6.85929	0.0151	0.0306841
M194	M194	A-TKGARA-RA-GGS	4.33983	0.0604	0.0411615	5.33475	0.0124	0.0082728	3.96854	0.1391	0.126605
M195	M195	GGCATRMTTAAGGGGCG	6.4056	0.0067	0.00878063	7.516	0.0017	0.00211854	5.5625	0.0093	0.02256
M196	M196	C---W-KAMGAAAAAGG-MAA	2.14101	0.8783	0.260489	6.63731	0.004	0.00374857	4.92944	0.1527	0.132463
M199	M199	SYSYRRSC-KG--GRCYC	8.96492	0	0	9.16742	0.0006	0.000949807	7.57474	0.0037	0.0111
M200	M200	SR--SC-GMGRGRAA-WS--C	10.1221	0	0	5.64426	0.0069	0.00569215	8.26293	0.0004	0.0018
M201	M201	C-RCCMGRCY-AGGCRR-ACS	4.83384	0.1144	0.0647847	4.9226	0.0347	0.017224	3.25742	0.3865	0.2319
M202	M202	SCC-RSRGGAGGK	6.10325	0.0531	0.0373486	6.4914	0.0046	0.00414505	3.23325	0.2941	0.193153
M203	M203	C--YAGGCRKSR	10.0941	0	0	4.91513	0.0327	0.0164402	7.90315	0	0
M204	M204	CAYGSCMGC-GAGACMK-TKMYWC	7.5005	0.0023	0.00405364	5.76786	0.0365	0.0179652	8.17743	0	0
M205	M205	CC-AGRRM--YTCC-TCCWGSYC-G	10.612	0	0	7.35754	0.0036	0.0036044	7.37328	0.0027	0.00940645
M207	M207	ATAKRGAATKRACAG	5.08977	0.029	0.0249813	3.99378	0.2855	0.0844553	5.58981	0.0523	0.0656791
M208	M208	SSCWSRG-KAKGC	9.33684	0	0	6.93174	0.0058	0.00495933	8.02362	0.0027	0.00940645
M209	M209	GCCYGGS--RKGMS	7.58069	0.0018	0.00349367	5.02905	0.1259	0.0458021	5.85462	0.0146	0.0306175
M211	M211	CWGGCKGRARCM--RWYTYYCCYG	10.3747	0	0	8.84975	0	0	11.1575	0	0
M212	M212	CCWGSTGAAAWG	4.17751	0.261	0.114343	4.47395	0.164	0.05601	5.65044	0.0178	0.0339965
M213	M213	S-GCTRGGSGGAA	10.7151	0	0	5.87753	0.0063	0.00530935	7.831	0	0
M214	M214	GSCTAG--YYAGKCGG	9.05172	0	0	6.20202	0.0192	0.0112457	8.55364	0	0
M215	M215	GCGGCC-GWGS-GRA	8.34093	0	0	6.83837	0.0026	0.00284646	7.77243	0	0
M216	M216	MGATTTT-MAAA	3.90089	0.2776	0.120241	5.92046	0.0298	0.0152439	5.50327	0.0781	0.0847719
M217	M217	CW--S-GACWCWRGC-GRAR-M	5.04262	0.0204	0.0189576	3.79062	0.229	0.0721121	-1.09062	0.973	0.392507
M218	M218	KMGRGTCTWGGCGGA	10.6503	0	0	7.04002	0.0114	0.00794898	9.38549	0	0
M219	M219	YSCMT-AGCCTAGRMCG	8.71191	0.0005	0.00121693	8.11355	0	0	10.1452	0	0
M220	M220	CC--CWGGAAGGRRA-S	10.6895	0	0	8.09696	0	0	9.42259	0	0
M221	M221	GRGGGGA-K-ACAG	9.24203	0.0008	0.00168037	6.02917	0.019	0.0111845	5.55354	0.096	0.0973521
M223	M223	AGGKC-C-SSC-GSCTAGAWGGR	8.40038	0	0	5.66434	0.001	0.00141136	8.39232	0	0
M225	M225	G--GGGMGSG-CCGKAC	8.43187	0	0	7.93873	0	0	5.96901	0.015	0.0306841
M226	M226	YAG-CGGACKCGRC	8.94712	0	0	6.40292	0.0042	0.00387402	8.48383	0	0
M227	M227	AAWMGTKWASSCRGCCCMRYCMG	4.944	0.074	0.0463129	5.35395	0.0185	0.0111136	5.74908	0.0181	0.0339965
M229	M229	GC--CGRSCWTSGTSWRGGM	6.8856	0.0055	0.00780606	3.56403	0.3183	0.0918388	5.44687	0.0411	0.0565132
M230	M230	AR-TTSYYYY--KCTGG-MSS	7.66593	0.0014	0.00286222	3.80434	0.241	0.0749155	6.8511	0.0034	0.0106435
M232	M232	KY-CAT-A----GC-GGAAGCCK-KGS	7.24983	0	0	7.28998	0.0076	0.00609785	5.34047	0.0152	0.0306841
M235	M235	ASCWAG-GG-AGAC	5.21855	0.0219	0.0201078	3.19819	0.36	0.0997791	7.26296	0.0004	0.0018
M237	M237	GGCYY-KC-GGAMYS-MC	5.78826	0.0329	0.0268333	3.10968	0.5173	0.130881	4.6358	0.0739	0.0818585
M239	M239	GGM--R-CCKRG--GGC	5.94232	0.0075	0.00966387	5.79505	0.03	0.0152795	5.94306	0.0066	0.01782
M240	M240	TYCTRYCTRGGRRR	8.77967	0	0	8.47191	0.0016	0.00201536	9.27612	0.0006	0.00254118
M241	M241	C--WWCGGGACASGGGCGG	3.56991	0.3315	0.135186	3.55024	0.3577	0.0995297	-3.27664	0.4738	0.262412
M242	M242	G-S---SCG-GSCM-AG	5.29136	0.037	0.0293955	7.05931	0.0024	0.0027033	3.42643	0.4666	0.259089
M243	M243	SS-R-M-C-ASGGMR-TSCRCS	2.84179	0.6979	0.218289	3.34614	0.3541	0.0989983	-2.41593	0.8308	0.356057
M244	M244	GASGSGGMKGSGSC	4.67722	0.1683	0.0843333	4.00766	0.2411	0.0749155	3.94297	0.2053	0.163634
M245	M245	AAATAWA-RWAWAWA-CAACA	4.42813	0.1951	0.0943701	5.04653	0.0583	0.0242178	2.8369	0.5155	0.274575
M248	M248	CGAGCAMMWCRSGSCG-TG	1.1504	0.9894	0.283123	1.61888	0.9881	0.215949	-3.37931	0.2558	0.180539
M250	M250	YGGKMCW--S-AAGC-GGGG	6.29233	0.0044	0.00661438	5.35721	0.0578	0.0240956	5.98472	0.0094	0.02256
M252	M252	CGG-RMAWSSGCKCSGS	2.80057	0.5058	0.177474	4.89469	0.0558	0.0234286	-4.95074	0.0708	0.0792373
M254	M254	AAASTGGGGRAA	3.98668	0.3186	0.132032	3.64532	0.3024	0.0881194	2.40557	0.8633	0.366988
M257	M257	GKCGRRYATTGG	6.01205	0.0106	0.0118034	5.04619	0.009	0.00680184	5.42754	0.0365	0.0529128
M258	M258	CSS-GSGGA-GS-CS	2.80379	0.3903	0.150144	4.66075	0.0396	0.0190117	3.2838	0.4957	0.269294
M259	M259	GY-MCGCGCY-M-R-YYSSYS	2.68642	0.502	0.17658	-2.9437	0.4619	0.120508	-3.66692	0.195	0.158076
M263	M263	SGSGYCGM-SSAGC	5.54358	0.0171	0.0168077	5.34145	0.0124	0.0082728	3.7862	0.4123	0.2394
M264	M264	ARMTAYMSGGATARGKAY	4.58474	0.2549	0.112312	4.56765	0.1571	0.0541269	4.38151	0.1632	0.13824
M265	M265	ACA-AMRCAGCAGC	3.38093	0.3508	0.14085	4.09899	0.1789	0.0588676	2.72247	0.6385	0.307836
M266	M266	GS-GRKRW-RWGCGMK-GGCSC	2.52634	0.5867	0.19472	3.51797	0.4315	0.113845	-4.01839	0.2331	0.171624
M267	M267	SCGSGCG-S-TCYKW-A-GWS	2.55683	0.5718	0.192507	3.57655	0.2625	0.0792526	2.2593	0.7965	0.34928
M268	M268	CGSGSGMMRGSC--T-AYG	3.01704	0.3472	0.140098	3.32039	0.3773	0.102786	-3.47069	0.3051	0.197892
M272	M272	CKGCSCWWRKMMSGSS-GS	2.75967	0.3988	0.152113	3.09633	0.2117	0.0675726	2.71953	0.7972	0.34928
M273	M273	CSSCGCG-SS-----R	3.15634	0.5374	0.184343	5.29358	0.0592	0.0243328	3.92138	0.3183	0.202811
M275	M275	G-CSSGSRYKAWCSGAK	3.48927	0.291	0.12429	3.55006	0.2053	0.0658888	-3.54256	0.3144	0.200918
M276	M276	TWASW-C-AATWGARGAG	-2.82312	0.469	0.16763	-2.38917	0.7914	0.181422	-5.12666	0.0318	0.0470466
M279	M279	TKCGSTGKCAAACA	3.7793	0.146	0.0769301	3.86865	0.1651	0.0562218	1.79846	0.899	0.374873
M280	M280	AAAMGGGCYTTC	3.05152	0.217	0.100524	5.65567	0.0375	0.0182276	4.78692	0.097	0.0974512
M281	M281	RAATCTCCGAGAA	4.77865	0.1068	0.061563	7.06652	0.0009	0.00130159	5.22362	0.0416	0.0565132
M282	M282	TYATMAAWTAAGKCKW-T	5.63056	0.0339	0.0272147	6.1729	0.017	0.0104263	6.46799	0.0136	0.029376
M283	M283	AAA-RGKCMTWYM	4.93101	0.0467	0.0337767	5.03473	0.0698	0.0278115	7.35429	0.0002	0.00100465
M284	M284	YTAKMSGTGYAGCSTGM	-4.06643	0.1145	0.0647847	-3.66922	0.2946	0.0860606	-3.75888	0.1569	0.135022
M286	M286	ACCKCMRAAACMARA	2.5111	0.7218	0.224495	3.60947	0.3047	0.0885693	3.3107	0.6399	0.307836
M287	M287	TAATGARGTAGC	2.42272	0.6484	0.2087	3.36253	0.2872	0.0847442	-1.90596	0.8859	0.372579
M288	M288	GATRWMRAWWTAAAAT	4.75113	0.0985	0.0574271	5.47338	0.0497	0.0218872	3.46033	0.2435	0.176497
M289	M289	RCAAAAAWARG-AAAWA	8.19931	0.0002	0.000538012	11.8616	0	0	5.0825	0.095	0.0972512
M290	M290	AA-AAAWARWAGAWWARAR	8.04016	0	0	9.46432	0	0	3.4907	0.2601	0.181231
M291	M291	RRAAAWRGMRAAAW-M	6.27049	0.0061	0.00835119	7.88194	0.0002	0.00037788	4.33808	0.2492	0.178236
M292	M292	GGKSGCGYCKCRCA-YK	5.14877	0.0422	0.0318752	5.23827	0.0507	0.0220786	2.98963	0.4811	0.265096
M293	M293	Y-GCWGWRTCGGGCA	5.31708	0.0339	0.0272147	5.80986	0.0143	0.00920408	4.94652	0.0459	0.0600873
M294	M294	CGMMYAMAATTGCGSY	3.86457	0.2473	0.110231	7.17003	0.0095	0.0070434	7.34491	0	0
M295	M295	GGGWGYKGCACR	4.4151	0.0643	0.0426438	7.15539	0.0056	0.00489552	5.91381	0.0297	0.0451775
M296	M296	AATARGTTATCAGCG	3.71013	0.2336	0.105349	6.64482	0.0106	0.00752554	6.39332	0.0102	0.0236903
M297	M297	WAGGRAAAMRRMG	5.57964	0.0491	0.0350171	7.33626	0.0025	0.0027628	4.51358	0.1514	0.132039
M298	M298	MAGWGCGGCTG-C	3.90101	0.2857	0.123054	3.38103	0.2593	0.0788965	3.69901	0.2315	0.171247
M299	M299	GC--WCMMKGGCW-C-C	8.98873	0	0	10.5365	0	0	9.64181	0	0
M300	M300	KYGCGGSTTCTCA	2.73443	0.8015	0.244327	3.80261	0.2176	0.0690794	-3.5606	0.3684	0.226064
M301	M301	TMRCGYSAYATT	6.60731	0	0	11.1549	0	0	9.46677	0	0
M302	M302	KCGCTGACAARG	3.7274	0.2993	0.126079	4.61111	0.0474	0.0212377	3.01091	0.5577	0.287502
M304	M304	G-AC-RWRWKRKMAAGCMAC	-2.96436	0.4119	0.155179	5.08152	0.0407	0.0193025	-3.78244	0.4109	0.2394
M305	M305	AG-CAC-RTTGWGK	2.48037	0.7758	0.238049	5.8523	0.026	0.0138345	3.08301	0.3611	0.223015
M306	M306	GTSATGG-AGTGCYKCRYAM	3.14738	0.5154	0.180018	4.95304	0.0459	0.0208405	2.34568	0.7286	0.32877
M307	M307	GCTGAWAAARRMAA	8.53851	0.0002	0.000538012	7.55119	0.0022	0.00252661	5.03889	0.0476	0.0609882
M308	M308	RK-ST-AAWAAKRGGRGGG	7.44303	0.0051	0.00737736	7.96143	0.0006	0.000949807	6.70384	0.0033	0.0104824
M309	M309	YKTTGW-G-GAAAAG	4.3557	0.1622	0.0826268	8.94375	0	0	2.98579	0.5872	0.291575
M311	M311	YTTTTCAYYA-WARAA-A	6.84186	0.0007	0.00151174	5.10062	0.028	0.0145651	5.74383	0.0376	0.0537854
M312	M312	GTTGT-GGYKAS	4.21266	0.1868	0.0915101	3.92915	0.0814	0.0316792	3.60394	0.1823	0.150293
M313	M313	AAARAGAWGWARAAACAA	9.44727	0	0	8.54317	0	0	6.10212	0.0272	0.0422676
M314	M314	SMWWA-MGCWGWCACAG	-3.51474	0.4524	0.163219	2.22104	0.9191	0.204157	-3.26927	0.3263	0.205483
M315	M315	AAYTTYTC-RTMAARAARA	5.74844	0.018	0.0173585	6.2189	0.0125	0.0082728	4.09517	0.2727	0.186994
M316	M316	CGGCRGYC-TSG	4.87378	0.0631	0.0422504	7.7679	0.0004	0.000679089	4.23583	0.1072	0.10368
M317	M317	CTAATGTCACCGCWAC-AATAACM	-3.27752	0.3296	0.13513	-2.6015	0.6236	0.150309	-3.58137	0.3718	0.226861
M318	M318	RGGAAAW-WWMMASAAACY	8.03022	0	0	6.87123	0.001	0.00141136	8.69826	0	0
M320	M320	CAW-TCGCGGSTCWY-AWAAA	-2.61062	0.5704	0.192507	-2.35137	0.9049	0.201526	3.27187	0.4589	0.25613
M321	M321	TTWA-GTGAAATG	2.43358	0.6866	0.215735	-2.57036	0.745	0.172815	2.83717	0.5908	0.29202
M323	M323	YGGAAMAGGAAA	7.20848	0.0006	0.00133333	6.3601	0.0041	0.00381179	6.40346	0.0272	0.0422676
M324	M324	MAATGATYTAWTGCA-MMAT	2.72723	0.8286	0.250283	2.65577	0.6687	0.156981	2.35074	0.609	0.297611
M325	M325	GAGWGAMWAMCA	3.73633	0.2205	0.101063	4.70027	0.186	0.0606924	1.78502	0.9823	0.395115
M326	M326	KATAYGMTGMGTGRGCG	3.63238	0.3314	0.135186	-3.13701	0.6188	0.14946	-3.12141	0.5161	0.274575
M327	M327	WMGMGMGGGTAA	4.98517	0.0553	0.0384715	1.95026	0.9766	0.214098	3.47023	0.2621	0.182037
M328	M328	GKTGSTAYAGCT	4.5028	0.0571	0.0392616	6.11738	0.016	0.00991686	3.35155	0.41	0.2394
M330	M330	TAAWMW-RWRA-ARAWAA	5.76598	0.0103	0.0118034	5.7442	0.0093	0.00693904	3.89975	0.2505	0.178574
M332	M332	TAWWTGAAAGGG	5.4649	0.0311	0.0263462	6.51125	0.0089	0.00676994	7.64351	0.002	0.00732203
M333	M333	YMCTG-AAAGTGYAMC	1.58181	0.957	0.277391	2.08191	0.8893	0.198808	-1.89039	0.8073	0.350328
M334	M334	WW-ARAAAA-ACY-AA-W-AATAAAAG-G	3.5378	0.067	0.0439031	5.74908	0.0193	0.011248	-2.69177	0.6721	0.316565
M335	M335	AAAGGRAGR-RAA	8.95506	0	0	5.86263	0.0369	0.0180107	5.10834	0.0389	0.0549176
M336	M336	ARAAAAAACCRA-RAAMA	6.79318	0.0066	0.00878063	8.82697	0	0	3.47578	0.3139	0.200918
M337	M337	TCMATCAYWGGC	5.45306	0.0681	0.044434	7.35717	0.0021	0.00252661	7.35278	0.0028	0.0096
M338	M338	A-KTRMTG-AGTAR	4.62794	0.0944	0.0556718	2.47591	0.6635	0.156073	2.54467	0.6718	0.316565
M339	M339	ACTGAA-TMGTY	1.70855	0.836	0.251346	2.53502	0.1717	0.0571404	-6.53594	0.0077	0.0202829
M340	M340	CSTT-AAAAKRWG	3.43079	0.2924	0.124541	3.63204	0.3499	0.0983775	5.12286	0.0984	0.0979465
M341	M341	AGG-ASSGKKCCT	9.89061	0	0	8.68121	0	0	9.5596	0	0
M342	M342	W-CMGGR-AA-GGGARRGGMGA	8.73525	0	0	10.6206	0	0	8.76107	0	0
M344	M344	ARYCYGAGKTWTATCCG	-2.16667	0.8453	0.25315	5.84538	0.0117	0.00801504	-2.29202	0.5683	0.290989
M345	M345	AWCGAAAAATAA	4.87599	0.074	0.0463129	2.29675	0.9048	0.201526	3.87968	0.284	0.190509
M346	M346	GCWTGCRG-AAAGRS	2.86359	0.5537	0.188668	4.48698	0.1246	0.0454704	4.11666	0.2681	0.185153
M347	M347	RARTTT-AAGGG-G-G	7.99539	0.0029	0.0047305	6.25306	0.0081	0.00628382	6.09757	0.0111	0.0252379
M348	M348	TGWAWCMAAGACAACA	-3.42546	0.5154	0.180018	3.6428	0.1569	0.0541269	2.77656	0.6494	0.311021
M349	M349	AAGGGGCASCWRA	7.4896	0.0027	0.0045	10.278	0	0	8.11632	0	0
M351	M351	AWTG-MWGWGTGGCCGT	-3.42951	0.3137	0.131106	-2.81522	0.6348	0.15176	-3.04211	0.585	0.291252
M352	M352	WKGKGTGAYS-AW-AYK	-2.26951	0.7698	0.237497	2.10629	0.8353	0.188647	-1.99467	0.68	0.317235
M355	M355	KGMTGTGCTGGA	-2.9492	0.671	0.213016	3.05692	0.4014	0.10719	6.05202	0.0164	0.0323027
M356	M356	A-RCGCRRAAAW-RWMCA	8.51769	0.0007	0.00151174	4.19083	0.1783	0.0588354	5.97085	0.0097	0.0227739
M357	M357	R-ARA-ACRMGWCGCG	3.27531	0.3587	0.142121	-2.80826	0.6468	0.152758	3.29489	0.5989	0.295233
M358	M358	CGCGAAYTSCCAA	2.96002	0.6806	0.214352	3.06535	0.4251	0.11241	3.62045	0.3096	0.199029
M359	M359	TWCAMCAAA-RAATY	3.93402	0.1441	0.0764544	5.0387	0.0591	0.0243328	3.49714	0.2182	0.166541
M360	M360	G-AYWTGAAAAAG	6.41952	0.008	0.00989247	6.71093	0.0004	0.000679089	8.27543	0	0
M361	M361	GAT-RS-WKTAGTAGKRGCASC	5.53775	0.0319	0.0266667	6.23591	0.0111	0.00783305	7.97205	0.0016	0.00628364
M362	M362	GCTKTGCWG-W-GGK	3.72712	0.2891	0.12417	6.70818	0.0055	0.00484425	4.01937	0.147	0.130667
M363	M363	T-STR--ASCTGMGS	2.09071	0.9132	0.26876	5.15204	0.1046	0.039372	-3.49446	0.3624	0.223015
M364	M364	GTWGCG-ARTAA	5.94351	0.0441	0.0326667	4.63749	0.0763	0.0299933	3.47827	0.3029	0.197263
M365	M365	GCCAAGCCAT-A	5.88632	0.0441	0.0326667	5.09268	0.0475	0.0212377	3.28276	0.2695	0.185389
M366	M366	AKCSRGWAMGKS	4.13426	0.2558	0.112386	3.34419	0.4454	0.116724	1.87758	0.8228	0.354231
M367	M367	ASCWRCCARGGC	2.23901	0.9544	0.277162	1.60733	0.9375	0.20693	-2.35962	0.7306	0.32877
M368	M368	CGRTGGKAGCTG	3.55615	0.4041	0.153371	5.54842	0.0244	0.0132258	1.81505	0.7822	0.344807
M371	M371	ACGAGGTACYTTC	-2.84033	0.6002	0.198342	2.56482	0.6722	0.157487	-2.209	0.6014	0.295233
M372	M372	MSCATCGCA-GAM-A	8.26619	0.002	0.00360784	5.46583	0.022	0.0122721	4.74377	0.0312	0.0467752
M373	M373	ATGTYASCGSCAGM	4.98101	0.0555	0.0384715	6.01021	0.0261	0.0138345	4.2943	0.1504	0.132039
M374	M374	GAGCMARTYTCR	2.4179	0.8338	0.251177	2.87351	0.5166	0.130881	3.02686	0.5054	0.272916
M375	M375	RRRATGCAYCACTTKAAGGRGASGGG	-2.38007	0.6493	0.2087	2.36348	0.938	0.20693	-2.57246	0.9195	0.380483
M376	M376	MAKWRAAAAGAAARKGGS	7.63328	0	0	6.82329	0.0022	0.00252661	4.29464	0.1708	0.141895
M377	M377	GGAAAGAGAAAA	5.62327	0.007	0.00909605	4.08698	0.1528	0.0529569	2.70863	0.6778	0.316894
M379	M379	ATGKYCG-GKCGGAGC	6.99237	0.0153	0.0154342	7.49914	0.0016	0.00201536	6.84746	0.0004	0.0018
M380	M380	RGGMMAAAAAAGGG	4.37385	0.1428	0.0762927	5.38808	0.0381	0.0184427	3.48473	0.2937	0.193153
M381	M381	TGWWM-AAATAAAAAAA	6.31177	0.0078	0.0098843	6.27977	0.0022	0.00252661	2.86869	0.5762	0.291252
M382	M382	GA-GRAGRKTTA-MSGGG-RGC	6.25031	0.0104	0.0118034	5.8709	0.0053	0.00470346	3.34346	0.2742	0.187245
M383	M383	CGTGTGCMGC-TSGWCKA-STTWTGG	4.91319	0.0361	0.0288299	4.05217	0.17	0.057061	3.32103	0.2492	0.178236
M384	M384	TGGAAGYTTCAA	5.26576	0.0836	0.0510704	4.64783	0.0696	0.0278115	5.40699	0.0166	0.0323027
M386	M386	TWYWAGCGCMGGTWC	3.0303	0.5351	0.184275	4.69356	0.1743	0.057678	2.91023	0.7287	0.32877
M387	M387	AAGGRTKGGCAATWAG-GAGSC	3.54845	0.2908	0.12429	5.53079	0.0587	0.0242978	4.27275	0.4113	0.2394
M388	M388	GGWGGYSGGARTYCMG	4.01726	0.2416	0.108637	4.19025	0.1906	0.0618488	4.096	0.2137	0.166351
M390	M390	WAAAGGGY-CTT	-2.96425	0.6075	0.199465	3.78642	0.3095	0.0895203	3.78217	0.4568	0.255842
M391	M391	GTGMACA-GTWGC	2.47324	0.656	0.209993	3.41994	0.2746	0.081851	-1.8671	0.9533	0.387095
M392	M392	ATATCAAGAAA-AYCTKT	3.18357	0.5301	0.183619	4.91835	0.0573	0.0239724	-3.25247	0.3714	0.226861
M393	M393	AGGGMAGCRACC	5.3631	0.0152	0.0154342	7.10061	0.0137	0.00896568	6.19474	0.0277	0.0427371
M395	M395	GSAWRTWGCKKGAA	6.78891	0.0125	0.0134033	4.50558	0.0543	0.0229634	6.03003	0.0138	0.0294353
M396	M396	GAGRYAKTCAAT	6.42207	0.0144	0.01472	7.10556	0.0039	0.00371429	5.58523	0.0044	0.0130192
M398	M398	AAASM-AARG--CA	8.31599	0.0006	0.00133333	5.29823	0.0404	0.0192381	3.50416	0.3406	0.212629
M399	M399	AASWATKTTCAWAAG	-3.01285	0.4384	0.161147	5.12747	0.1118	0.0415764	-2.10239	0.7991	0.349404
M400	M400	AAAWWRGMS-TCTCG	3.47632	0.4801	0.170012	4.8978	0.0678	0.0272931	4.61865	0.0866	0.0913522
M401	M401	RWRMAAARA--G-AAMAMRAARR	7.84604	0	0	7.74803	0	0	2.97617	0.543	0.28399
M402	M402	YAAAGCKCCWCGTYYTT	4.07347	0.2472	0.110231	4.38127	0.0898	0.0347176	6.79676	0.0121	0.0268898
M403	M403	TGTGYCGKYGCC	8.84374	0	0	7.78817	0	0	9.77058	0	0
M404	M404	ACAARRRSYWAARWWA	4.68276	0.1218	0.0680242	6.61204	0.0146	0.00929503	4.924	0.1252	0.116566
M406	M406	GRCTATWCACMTRCGGSGRYGSAG	3.21843	0.5981	0.198075	5.35936	0.0516	0.0223047	2.19297	0.9534	0.387095
M407	M407	CTGYRGTGGGYGKCGAAGGWTGSCG	3.75483	0.4393	0.161147	-1.65022	0.9232	0.204435	-3.12793	0.6853	0.318333
M409	M409	GCMGTGC-AMGA	5.23113	0.074	0.0463129	5.00669	0.0514	0.0223005	5.5446	0.0638	0.0738096
M410	M410	GARAMAAAGCTCCTT	4.83964	0.0716	0.0458722	5.70293	0.044	0.0202925	3.24639	0.4962	0.269294
M412	M412	GTGCGRCKSWAGKWGYWA--CGK-G	2.39509	0.91	0.26876	-3.77597	0.1942	0.0626698	-3.21434	0.2588	0.181118
M414	M414	M-GYGT-GGKRG-GCRGCRSMAA	5.00183	0.0694	0.0450904	5.33005	0.0278	0.0145383	3.11441	0.5118	0.274575
M415	M415	GM-TCWGA-GGCRS-G-GGW-SGS	3.47633	0.3983	0.152113	4.10664	0.3786	0.102901	2.5443	0.6938	0.321472
M416	M416	AAAKCAAGGGAARRACA	5.09884	0.0706	0.0454846	3.53625	0.3253	0.0931701	3.49309	0.3032	0.197263
M417	M417	RKSGM-TGAKGCMTSYGCAG	5.04173	0.038	0.029577	6.92181	0.0024	0.0027033	5.1852	0.0521	0.0656791
M418	M418	CWGCCSMCYGYACGKGCGR	3.54994	0.3138	0.131106	3.14149	0.6055	0.146999	3.52469	0.5528	0.286342
M419	M419	TTATWGGCACCKC	4.46811	0.1565	0.0805257	5.68846	0.0115	0.00797126	3.04405	0.5502	0.285681
M420	M420	GAA--WSGAR-AMCKCCAGCTYKCTGG	4.52943	0.0862	0.0522424	3.36337	0.2137	0.0680256	5.81394	0.0259	0.04144
M421	M421	SM-AT-WATGGGCTGGC	3.6095	0.2459	0.110231	5.55136	0.0142	0.00919021	4.88213	0.0797	0.086076
M422	M422	GTKTAARAAARAG-SRMR	6.47641	0.0137	0.0141937	6.33886	0.0305	0.0154669	5.60275	0.0613	0.0723541
M423	M423	GSAAAKR-TG-SAW	3.3584	0.4212	0.157522	4.7994	0.1671	0.0567379	2.3051	0.7917	0.348284
M424	M424	GTRRGSRSGAACWA-AA	10.1234	0	0	9.84995	0.0002	0.00037788	9.562	0	0
M425	M425	GTGCGAAAGWGGR	6.0351	0.0265	0.0234875	5.92901	0.0116	0.00799328	4.88068	0.0184	0.0342621
M426	M426	TWAGWAAGCRGWGM-AR	5.55195	0.0127	0.0135231	3.22747	0.3454	0.0974967	3.60641	0.2049	0.163634
M427	M427	ARRAARYAATATMR	4.64352	0.0788	0.0489177	7.17269	0.0043	0.00393527	6.90296	0.0008	0.00326038
M428	M428	CK-CCGTGT-KMTAAKCGGMA	2.90665	0.5817	0.193679	5.947	0.0431	0.019956	2.72469	0.4376	0.248741
M430	M430	T-AKCGGAAAGGTTTWCT	6.08976	0.0067	0.00878063	6.22763	0.0341	0.0169982	5.41201	0.0416	0.0565132
M431	M431	TTCTWAYTCWAGRAKR	-2.74178	0.7379	0.228114	3.92352	0.14	0.0493976	2.50839	0.9591	0.387951
M433	M433	CGGCTCAMMTTAAKAC	-2.82755	0.3509	0.14085	-2.9985	0.5013	0.12766	-5.23746	0.0399	0.0556026
M434	M434	AARMAGK-WAAAW	9.41028	0	0	10.7765	0	0	8.04297	0	0
M436	M436	MYGAAMT-WYSAGCAGC	4.07107	0.1385	0.074777	2.2982	0.756	0.174675	3.77192	0.3224	0.204218
M437	M437	GGCTGC-GTKGGGG	8.34189	0.0002	0.000538012	5.16418	0.0199	0.0113714	7.02108	0	0
M438	M438	CTGCGSKGAAAC	2.4349	0.5305	0.183619	2.7535	0.6779	0.158505	2.39698	0.7438	0.333321
M441	M441	AAAT-W--RSAWAAAWA-R	6.71907	0.0023	0.00405364	7.9384	0.0016	0.00201536	8.16574	0.0005	0.00220408
M442	M442	RRRGGMAGGGG-KW-A	8.61959	0	0	9.6282	0	0	7.81578	0.0002	0.00100465
M443	M443	MGCCGCKGCTR-YGWWYKTGG	-3.24242	0.3695	0.144165	3.23187	0.3603	0.0997791	2.21859	0.8458	0.361053
M444	M444	GGSGGTWTAWCWAAYG	-2.88084	0.7821	0.238888	3.13893	0.7081	0.164581	-2.00396	0.8866	0.372579
M445	M445	AARGAWMRGRR	4.71771	0.0901	0.0535478	6.0233	0.0549	0.0231336	2.88285	0.521	0.275824
M446	M446	G-AWG-SS-M-GGSRR-GMG-RGGTR	4.47915	0.045	0.0328571	4.63467	0.1421	0.049988	2.54109	0.8648	0.366988
M447	M447	GGGGCRMRKRGA	7.50169	0.0004	0.00102222	7.42088	0	0	4.25253	0.1106	0.105241
M448	M448	RGAAAKRGAARG-M	7.99758	0.0005	0.00121693	9.05071	0.0004	0.000679089	4.1521	0.1654	0.139013
M449	M449	KWAWWWCRAWAWWTTMK	5.97289	0.0174	0.0168861	2.52625	0.479	0.12291	4.77073	0.1487	0.131451
M450	M450	SGGCMGCTGSSMT	6.11213	0.0056	0.00780606	7.9655	0.0016	0.00201536	6.74614	0.002	0.00732203
M451	M451	A--WR-RRTARRGRRRR	8.51717	0	0	5.77788	0.0239	0.0130219	6.36868	0.0079	0.020559
M452	M452	ASCAAAGCAAGC	-2.50264	0.8543	0.254355	1.79564	0.9202	0.204157	-2.05184	0.8968	0.374679
M453	M453	AMRYCGYACGGM	6.03714	0.0042	0.00637624	5.26007	0.0335	0.0167705	4.48791	0.0705	0.0792373
M454	M454	SCRYGGYTGTTG	4.85345	0.054	0.0378082	6.8169	0.0022	0.00252661	3.26563	0.4851	0.265543
M455	M455	SGGCGACCCYAR	5.68734	0.0101	0.0117323	4.67966	0.0974	0.0370445	5.22182	0.0395	0.0554026
M456	M456	RRGGRRAGRA-AGW	9.55845	0	0	8.46654	0	0	7.90302	0.0056	0.016128
M457	M457	ARG-GGA-GSWRGRWRAG	9.35175	0	0	8.94141	0	0	7.7682	0.0004	0.0018
M458	M458	GGSGGCAMCTKGYYSAATG	3.28831	0.3787	0.147006	4.68251	0.0681	0.02732	-3.2705	0.3751	0.227435
M459	M459	TAYAGATATWWA-AWAYA	-3.57817	0.2228	0.101675	3.20436	0.3645	0.10055	-2.31227	0.5391	0.282635
M460	M460	ARRMR-AARRTRAMSRGR	9.19688	0	0	6.62965	0.0028	0.00298182	5.1531	0.0436	0.0584944
M461	M461	GCTK-ACWKAACAYCGWAGA	4.66854	0.0486	0.0348224	3.54648	0.3283	0.0938	5.03483	0.0598	0.07176
M462	M462	CGCAGSKCAGYRSCTRGGAAWACY	3.44086	0.27	0.117614	3.83023	0.1711	0.057103	5.22145	0.0935	0.0961714
M464	M464	AGA-ACGGTTGT	3.43135	0.4329	0.159931	3.98724	0.1851	0.0605674	2.34417	0.6956	0.321472
M465	M465	GCSCGKCGYRSRG	4.23639	0.0879	0.0524436	6.0613	0.0078	0.00617375	2.89936	0.3975	0.234944
M466	M466	AMWCCAKTATGCAG	4.57118	0.1123	0.0640124	5.3233	0.0199	0.0113714	5.06207	0.0657	0.0750857
M467	M467	AGASCTACGSSTCRMG	3.38288	0.5435	0.186019	-4.77935	0.0609	0.0248522	4.32592	0.2906	0.192876
M468	M468	CGRAKYGCAACGCMKGG	6.43369	0.0055	0.00780606	7.09537	0.0057	0.00494603	4.04143	0.1516	0.132039
M469	M469	G-GCRRCAA-WGGG-WKWGCRGAGG	7.02441	0.0014	0.00286222	7.32092	0	0	6.74588	0.0031	0.0103015
M470	M470	GGTGCAGCSGAKAGR-AGWC	5.36324	0.0385	0.0298148	6.56926	0.0076	0.00609785	5.2998	0.0193	0.0351669
M471	M471	CTRCCGTAMCARGTAAAAKGT	4.41606	0.1117	0.063908	6.01256	0.019	0.0111845	5.12804	0.1425	0.128787
M472	M472	WGCRRGKAASAR	3.40841	0.3243	0.133314	-3.0705	0.4164	0.110358	-2.69918	0.5852	0.291252
M473	M473	AAGGCCCGRSMYAAC	4.08738	0.1984	0.0955569	3.82098	0.382	0.103585	-2.9562	0.3931	0.233911
M474	M474	CCYGTC-CAATAGSCCWRGYSC	-6.96282	0.0108	0.0118286	-4.66375	0.0937	0.0357534	-6.17775	0.0214	0.0369792
M475	M475	GAAGKGCTCWAWT	-1.57455	0.9654	0.278772	-3.34576	0.3215	0.0923074	-3.8156	0.2778	0.187718
M476	M476	GGSCCCGAGCRGAAGGTTRAWG	-3.12032	0.5738	0.192522	-3.85713	0.252	0.0774803	-4.65668	0.0912	0.0947077
M478	M478	GCCCKGGCMAWTSA	-3.556	0.4423	0.161657	-3.26745	0.5793	0.142266	-4.84907	0.0647	0.0743362
M481	M481	A-TSGS-GC-GGYC	-2.26425	0.8117	0.246273	-3.017	0.5141	0.130636	-1.73095	0.9362	0.383605
M482	M482	CCGCGKAGAAAT	3.99495	0.2975	0.126013	6.06164	0.0103	0.00740228	-3.98518	0.1546	0.133574
M483	M483	CCM-AGYRRRARACGGK-K	-2.34186	0.9124	0.26876	2.84648	0.64	0.152262	3.1026	0.5712	0.290989
M484	M484	GWKAWAAARKWGCYGC	6.71777	0.0289	0.0249813	4.61681	0.0454	0.0207393	3.8244	0.1869	0.152918
M485	M485	AKCGMK-RGTRATWST	3.89383	0.3008	0.126363	3.54892	0.2484	0.0767765	3.31233	0.3778	0.227946
M486	M486	MCYTTCSSAATGGYYRSGSCAG	-2.0173	0.6358	0.206335	-3.51544	0.3325	0.0946526	-4.87851	0.0584	0.0704715
M487	M487	AK-AGA-AA--AAGG	5.25393	0.0374	0.0294085	6.69045	0.007	0.00573427	3.1691	0.2381	0.173164
M488	M488	MGGGGCGGGYCA-TRRG	6.02744	0.0159	0.0158312	7.06633	0.0028	0.00298182	6.14439	0.0093	0.02256
M491	M491	AGYSTGYGGTGA	-2.67685	0.7778	0.238049	-2.63949	0.6434	0.152262	2.10188	0.9351	0.383605
M492	M492	ARMYAGTTKMSSGCAYAGGA	-3.05338	0.3954	0.15157	2.86538	0.543	0.136207	3.33862	0.4856	0.265543
M493	M493	TGYGSTGTTWAAR	-3.67503	0.3205	0.132462	3.34848	0.3523	0.0987307	-3.99718	0.2141	0.166351
M494	M494	ATTAACGCTATWGTA	3.32677	0.3562	0.142062	3.26021	0.2927	0.0857193	2.9985	0.6579	0.313701
M495	M495	AWYRATGARWTASRAATC-SSA	4.77757	0.0648	0.0426438	4.32786	0.1797	0.0589652	5.2823	0.0639	0.0738096
M496	M496	KTAGWSGAKGCKG	5.19985	0.0294	0.0251844	3.8029	0.2313	0.0726411	5.046	0.0197	0.0351669
M497	M497	ATAYRCTAKAAG-AY	5.48714	0.0107	0.0118034	4.05208	0.0928	0.0355257	6.01218	0.037	0.05328
M498	M498	TAGWAKATGCTG	4.94976	0.0613	0.0412251	4.72798	0.1162	0.0426708	5.62835	0.0219	0.037125
M499	M499	TGARSAKAAMTTAT	5.59256	0.0611	0.0412251	3.00136	0.5808	0.142336	4.35997	0.1035	0.102082
M500	M500	RRWTWTAGGRMTC	-2.65022	0.699	0.218289	7.42579	0.0025	0.0027628	4.56088	0.0752	0.0828735
M501	M501	AKTGCYAYAWS-KTG-GGAGAM	3.85242	0.1764	0.0878182	5.83333	0.0266	0.014036	5.28338	0.0773	0.0843273
M502	M502	GGAGTTGTC-KCSAAA	4.09084	0.1716	0.0857068	6.06017	0.014	0.00911111	3.55627	0.5834	0.291252
M503	M503	ATWCAGMATGTA-TA-RA	4.10919	0.2053	0.0968595	-2.70319	0.8004	0.182415	-2.73234	0.8396	0.359116
M504	M504	GATAAYT-CTATAAYAT-GSS	1.70948	0.9897	0.283123	1.96686	0.9563	0.210571	4.37006	0.237	0.172946
M505	M505	TSTCCTTGAAGWKAAC	-2.73907	0.6074	0.199465	-3.99529	0.2258	0.0714224	4.56818	0.1077	0.10368
M506	M506	GYGGGCAGCYGCG	3.71108	0.3798	0.147061	4.36996	0.25	0.0770677	-2.54918	0.5805	0.291252
M507	M507	KY-CGCGAGARA	-3.65192	0.4247	0.157677	3.80623	0.2359	0.0738877	2.92708	0.6203	0.301768
M508	M508	A-TRKTTCTCTRGYAMA	3.21087	0.5586	0.189496	5.06795	0.0412	0.0194608	3.17348	0.5482	0.285328
M509	M509	GTAGCATC-ATCWWG-RG-AR-TTGCA	1.93362	0.9475	0.27568	-2.81469	0.755	0.174675	2.61318	0.7052	0.322719
M510	M510	TMAC-MRTCGSGCARYT	5.72657	0.021	0.0193976	3.13094	0.5006	0.12766	2.83829	0.2911	0.192876
M511	M511	GSTGCYGCAAGAT-YTGG	7.82699	0.0019	0.00359671	4.78852	0.0535	0.0227896	7.33404	0	0
M512	M512	WAAGGAAW-CCAGWAT	4.21132	0.045	0.0328571	3.28613	0.7046	0.164093	4.62972	0.0984	0.0979465
M513	M513	MTAAGWWTSCWG-AAYMRATAACGA	5.3044	0.0427	0.0320948	4.65898	0.1321	0.04725	2.28022	0.7779	0.343612
M514	M514	RTATAAAAATW-TWM-AAMMA-CAMAMA	-3.59222	0.2967	0.126013	3.90145	0.3198	0.0920449	2.68808	0.6982	0.321472
M515	M515	G-TTTTWAACSCTAAAT	2.37732	0.8621	0.25618	3.21607	0.5351	0.134802	4.15775	0.174	0.144
M516	M516	GYWKAGKTK-TTAGTGCYGATAT	2.83127	0.6631	0.210945	4.1067	0.1363	0.0482374	2.93058	0.4504	0.254011
M517	M517	KCATTKGAATCAAYTRAGGYACYRCAMAC-AAT	4.54936	0.1419	0.0760769	3.9067	0.1976	0.0635918	2.30495	0.8191	0.353851
M518	M518	TW-CTRAACGAKKS	5.15046	0.0233	0.0210157	4.29937	0.0982	0.0372279	4.81788	0.0771	0.0843273
M519	M519	MGGYARAGKAAWAWATAGAG	-2.42301	0.929	0.272401	1.61817	0.9778	0.214098	-4.37453	0.2249	0.169263
M520	M520	GAAKATAGSCGTRWAAASAAAKCTG	-3.28938	0.536	0.184275	3.12011	0.3669	0.100891	-3.06731	0.5286	0.278482
M521	M521	GATGRSATATGMAGG	3.51317	0.367	0.143554	6.17247	0.0101	0.00730335	3.65517	0.2064	0.163906
M522	M522	A-SATCACAARCATWCRAAGCARACW	3.97831	0.1654	0.0834254	3.10076	0.758	0.174792	5.52088	0.0546	0.067392
M523	M523	AKATAAWKAGAGCTGCT	3.32992	0.5571	0.189406	2.27925	0.7967	0.182281	1.63877	0.9357	0.383605
M524	M524	ACCTTAACAGKAA	3.40291	0.2031	0.0965573	4.21825	0.159	0.0546209	2.78294	0.578	0.291252
M525	M525	CMGACMCASACARTAGASGCTTCGC	NA	0.5462	0.186527	NA	0.0543	0.0229634	NA	0.6231	0.302449
M526	M526	GTRTGAATAGAGCKACKATTSACAAMYGGCTT	3.69507	0.358	0.142121	6.25207	0.0211	0.0118832	3.23382	0.7209	0.328511
M527	M527	CCTGAAMTAWMAGATWWGASAAATA	-4.25502	0.215	0.099899	2.523	0.5903	0.144362	-3.1746	0.3892	0.232873
M528	M528	TTGTTGGMWCCWTCAGATATGAGS-TAACTGG	NA	0.6771	0.214352	NA	0.1052	0.039372	NA	0.5188	0.275334
M529	M529	YATATAAGTTGA-CWK	-4.17451	0.1907	0.0928275	2.05754	0.8358	0.188647	-2.58752	0.7552	0.336336
M530	M530	YATAMATWGAGCTGRTTTA	-4.2775	0.2196	0.101063	3.2779	0.395	0.106584	-2.69206	0.7457	0.333481
M531	M531	MGTWKMGTTSAAG-MG	2.97815	0.5725	0.192507	4.20256	0.1432	0.0502241	2.25604	0.8033	0.349824
M533	M533	GAGACAYGGG-ATYATATGR	4.13334	0.1867	0.0915101	5.38768	0.0232	0.0126996	2.04369	0.8648	0.366988
M534	M534	ATTYGAATKTCYACAGGCACCGCAAM	4.55642	0.2985	0.126079	6.47347	0.0132	0.008687	4.45604	0.2101	0.166233
M535	M535	AWCGWGSATCTRTGARRTAMGM	-1.95755	0.8511	0.253895	5.21667	0.0179	0.0108645	3.4075	0.4609	0.256584
M536	M536	GYGTAC-TCAGYMCSGRRAAACAA	2.9931	0.6304	0.205226	4.13141	0.3701	0.101296	-1.9736	0.9155	0.379555
M537	M537	GATATAG-CTCAASATTRAATCAA-GAW	NA	0.5299	0.183619	NA	0.0211	0.0118832	NA	0.1074	0.10368
M538	M538	GCGKWTYGATRAGTRACAACRGCAT--GKATM	NA	0.2041	0.0965905	NA	0.8025	0.182538	NA	0.891	0.373701
M539	M539	RCTTCTAAAYGAGMG-Y	4.35666	0.2016	0.0965573	3.9845	0.4162	0.110358	3.65731	0.2151	0.166519
M540	M540	CAACATAACAAA	4.09241	0.0959	0.0563397	5.46738	0.0217	0.0121627	3.25138	0.2172	0.166519
M541	M541	RAGGCATGSR-RA	9.29707	0	0	10.6933	0	0	8.18956	0	0
M542	M542	GWGGCGM-M-ATGCK-MAC-TG-AASA	3.779	0.1922	0.0932616	5.21808	0.0674	0.0272256	5.13862	0.0117	0.026325
M543	M543	RWGMTATGCAKAARGWCAGCASTGC	3.13048	0.5778	0.19302	5.27294	0.0153	0.00958442	2.55528	0.8693	0.367454
M544	M544	GAGAGWAATGAGWTRMAGTTRAYR	3.36267	0.3752	0.146017	4.64246	0.0447	0.0205345	3.07723	0.3981	0.234944
M545	M545	CKYGGCACCCGTATARAK	3.53876	0.3165	0.131875	4.56117	0.0518	0.0223088	3.69578	0.2307	0.171241
M546	M546	CRTGRKATAAGYWSMACATCRRGGAMYSKAA	NA	0.4498	0.162664	NA	0.0268	0.0140782	NA	0.6449	0.309552
M547	M547	GGSWAKCCAWAGAG-TTY-T	-2.75328	0.6506	0.2087	2.51501	0.6168	0.149285	-2.1643	0.6742	0.316581
M548	M548	SGAYTCGTATRMGTGG	1.71562	0.9295	0.272401	4.46726	0.0762	0.0299933	-1.69876	0.9029	0.375134
M549	M549	AACMCGAW-AAACAGGACARWGMCA	-3.87752	0.3234	0.133301	3.68937	0.2475	0.0767007	-2.69421	0.5888	0.291699
M550	M550	MCTAACAAACAAAA	3.70958	0.3567	0.142062	4.37245	0.2262	0.0714224	3.61818	0.3598	0.223015
M551	M551	TWKTSTCAAAGA	3.22081	0.6072	0.199465	8.19099	0.0004	0.000679089	5.57821	0.0419	0.056565
M552	M552	ATRYAGTTSAA-C	-1.40247	0.9972	0.284737	4.53362	0.1323	0.04725	2.24635	0.8249	0.354231
M553	M553	SGTATTARWGATGA-AYWTAGTGCASRTAT	-4.07621	0.2642	0.115415	2.65629	0.4778	0.12291	-3.41285	0.3095	0.199029
M555	M555	AAAWW-SWAAAMWATAGMATWA--MA	3.63651	0.3554	0.142062	6.47067	0.0045	0.00408638	2.76587	0.564	0.290057
M557	M557	CWWRAKGCAAAATRTMRM	4.71346	0.092	0.0544659	4.97526	0.105	0.039372	2.84862	0.5255	0.277526
M558	M558	KGGRCGKCGRAA	4.78657	0.0481	0.034626	3.80114	0.2604	0.0790259	2.47778	0.6538	0.312435
M560	M560	TTMTAGAW-RTWMWWGAA	6.03833	0.0029	0.0047305	7.02859	0.0012	0.00167347	5.94499	0.0177	0.0339965
M561	M561	WAGCATCWAGSTRAMCA	5.80491	0.0227	0.0205957	6.97661	0.0039	0.00371429	5.49788	0.027	0.0422676
M562	M562	AGAAWSYAW-R-AAARAAA	6.61293	0.0188	0.0179048	6.4797	0.0184	0.0111105	4.32996	0.1367	0.125115
M563	M563	AWCATMTACGCA	3.29939	0.3634	0.143426	4.39797	0.1307	0.0471087	3.19861	0.6066	0.29711
M564	M564	AAAAAWAAGCWWC	8.09839	0	0	6.63889	0.0069	0.00569215	6.09171	0.0032	0.0103164
M565	M565	TCATRCAMAGCWGC	3.80587	0.2789	0.120464	5.82318	0.019	0.0111845	3.00752	0.4405	0.249732
M566	M566	TGCAMCGTGGRAAT	5.78507	0.0252	0.0225965	3.97629	0.3679	0.100929	3.22263	0.4432	0.250605
M567	M567	AAGCAAACCTYGTCGMSTTACATTC	3.86411	0.3645	0.143426	4.74376	0.1148	0.0424227	3.41537	0.2336	0.171624
M568	M568	AACA-ATG-AGGTMTC	5.36974	0.0301	0.0256407	5.59197	0.0396	0.0190117	4.28858	0.1647	0.138966
M569	M569	RY-SAGSCCRGARA	7.04222	0.0049	0.00722436	5.62076	0.0118	0.00803654	3.77649	0.1591	0.136174
M570	M570	CWGCGCTM-KWMG	1.81885	0.8127	0.246273	2.98559	0.3502	0.0983775	-2.01299	0.9499	0.387095
M571	M571	KTTCCACGTAGCCGCWCAGA-A	4.4421	0.1565	0.0805257	5.8129	0.0522	0.0223987	4.95481	0.0724	0.0806103
M572	M572	STCCTRCATCGTGG	4.58786	0.0841	0.051172	5.20089	0.1087	0.0405523	2.2285	0.9031	0.375134
M573	M573	YGC-CGCCTGCSCARATTG-ATMST	-4.43269	0.1365	0.0747023	3.13143	0.465	0.120779	-4.14263	0.1621	0.137849
M574	M574	TYAGTAGACGAGC	3.23991	0.3648	0.143426	3.25302	0.5573	0.138313	4.45824	0.1491	0.131451
M575	M575	GCCAGAAAGTMYC	-1.9348	0.934	0.272787	5.31324	0.0884	0.0342895	-2.73365	0.8236	0.354231
M576	M576	CCTCGAAATRGCKK	-3.70192	0.1865	0.0915101	1.3076	0.9972	0.217532	1.71627	0.9491	0.387095
M577	M577	CRRACRMTSCACSATG	2.58816	0.7741	0.238049	3.66664	0.4795	0.12291	1.67667	0.8727	0.36817
M578	M578	STACSKAGW-G-AGAGRA	1.50677	0.9036	0.267475	3.92833	0.4017	0.10719	1.79222	0.9579	0.387951
M579	M579	WAMMATAAGKRTRT	3.77227	0.4004	0.152344	5.63948	0.0463	0.020941	2.47285	0.6982	0.321472
M581	M581	GKTRCAMTGTAGCW	3.06286	0.3175	0.131933	6.43577	0.0037	0.0036119	4.49693	0.1357	0.124729
M582	M582	ACTCSWCCAYGAAKYATA	-3.58202	0.3468	0.140098	-4.82824	0.1444	0.0504938	-4.37737	0.1053	0.103385
M583	M583	ACTTGAGWKCGTAMCCGA	3.43563	0.3907	0.150144	2.70046	0.6337	0.15176	5.21455	0.0704	0.0792373
M584	M584	TGGTAATGACMA	3.08366	0.4638	0.166159	3.25025	0.5516	0.137605	-1.98692	0.9324	0.383605
M585	M585	ACRCACKAAATRAA	4.86112	0.0495	0.0351389	3.93965	0.1336	0.0474251	-2.99863	0.4762	0.263067
M587	M587	CARMAAGWACTTAK	-4.15117	0.1553	0.0804482	2.10979	0.7786	0.178838	3.10574	0.5814	0.291252
M588	M588	GTGGCCKK-TAYMSAGCRTKGGRSTC-CMC	3.32172	0.5352	0.184275	3.79971	0.3878	0.104915	4.18868	0.2238	0.169099
M589	M589	GGSARGARR-GGG	8.16201	0.0006	0.00133333	7.84767	0.0065	0.00543878	5.7323	0.0149	0.0306841
M590	M590	WTA-GTAGATATWTA	-1.79371	0.9381	0.273464	-3.05198	0.3715	0.101442	-1.71978	0.9377	0.383605
M591	M591	WAGARGRRAYAYAMAT-AATWW	5.22638	0.0454	0.0329921	7.3903	0.0007	0.00109333	6.92229	0.0016	0.00628364
M594	M594	ATRTTMACAATA	4.29097	0.2034	0.0965573	2.96862	0.4688	0.121497	2.75042	0.6674	0.316565
M597	M597	WYT-TGCSGRTAAYWG	2.37357	0.7215	0.224495	3.12641	0.575	0.141805	2.53018	0.6995	0.321472
M599	M599	AAATTYTYARAA	-4.82175	0.1358	0.0746332	4.6534	0.1263	0.0458054	-3.17724	0.5043	0.272916
M605	M605	AAAATKWYMWAAAATM	-4.06342	0.1779	0.0882783	2.41664	0.6501	0.153229	-3.64937	0.3947	0.234218
M606	M606	ATAKGTATRWAW	4.89676	0.1438	0.0764544	4.70806	0.0775	0.0303631	6.03965	0.0203	0.035941
M607	M607	GGAAARAAGGSCW-Y--C	5.13698	0.0328	0.0268333	6.44249	0.0106	0.00752554	4.52696	0.0569	0.0690472
M608	M608	GMRGWGK---R-GRAAMARWTGCMS	4.29406	0.1357	0.0746332	6.44877	0.0125	0.0082728	7.19387	0.0051	0.0148865
M609	M609	S-T-GSGCA-KGGCG-AW-G-R-STSG	6.99973	0.0024	0.00418182	6.88422	0.0084	0.00647368	4.15259	0.1251	0.116566
M610	M610	MGC--AGMYCSWGC-GSS	4.471	0.1492	0.078347	6.87344	0.0061	0.00517805	3.39506	0.4888	0.266618
M611	M611	GSSKGSAGKGGC	8.25346	0	0	8.32248	0.0008	0.00118626	6.06952	0.0096	0.0227739
M612	M612	GAGMGGG-GG-R-GG-AA	5.32713	0.0098	0.0114707	7.19269	0.0035	0.00356522	4.18556	0.1458	0.130136
M617	M617	C-GCCG---RGGG-R-RGC	5.01409	0.0718	0.0458722	7.61528	0.0016	0.00201536	3.98961	0.2474	0.178236
M620	M620	AMWTATWKACACAC	-3.02314	0.6365	0.206335	-4.00333	0.4445	0.116724	-1.92305	0.974	0.392507
M623	M623	GGSRRRR-KKGSCKSC-C	8.00203	0.0004	0.00102222	6.20996	0	0	7.9793	0	0
M628	M628	TTY--GRASKTTYYASAA	1.63316	0.9855	0.283123	6.94721	0.0036	0.0036044	3.3091	0.3388	0.212118
M629	M629	GRGRGRRGARGSKC	6.31519	0.0136	0.0141859	8.4273	0.0009	0.00130159	6.02837	0.0157	0.0314
M631	M631	YAAYGCGATRAG	-5.20166	0.0394	0.0303585	-5.24287	0.0468	0.0210857	-5.97144	0.0062	0.0171692
M632	M632	SGRYGGRTACKA	4.51954	0.0878	0.0524436	4.06096	0.0704	0.0279554	4.55093	0.1241	0.116546
M633	M633	TKGMKGCKKGCRRST	4.13321	0.2208	0.101063	4.454	0.1706	0.0570988	3.56614	0.3807	0.229056
M634	M634	RWAAAATGAAAAA	-1.73487	0.9876	0.283123	-2.64308	0.6927	0.161643	-2.73403	0.8077	0.350328
M637	M637	CCTTTWAGARAAAGG	6.45179	0.0193	0.0181554	7.29992	0.0031	0.00327156	5.68604	0.0208	0.0365268
M638	M638	SMG--SGCGSTMKCAWS	4.91538	0.0832	0.0510293	5.67215	0.0086	0.0065845	3.49732	0.2748	0.187245
M640	M640	TGSGGCKGCW--W-YT--Y--TM-M	-2.74755	0.4301	0.159296	3.29574	0.5323	0.134386	-3.17173	0.7015	0.321707
M641	M641	AGGARRG-RAR-R-R	10.263	0	0	9.13266	0	0	8.09984	0.0026	0.00936
M642	M642	ARAGGGRCRWYA-A	3.47848	0.4176	0.156557	3.47093	0.4547	0.118895	3.28058	0.4322	0.246971
M644	M644	CCGC--GATTAAWM	2.99346	0.4093	0.154961	-3.82514	0.2666	0.0798729	3.91976	0.2306	0.171241
M647	M647	TATGTGWTSWGT	3.1418	0.3374	0.137108	3.47635	0.3444	0.0974493	2.58143	0.5147	0.274575
M649	M649	RRGRGARRKRARCR	5.94324	0.0018	0.00349367	4.41874	0.0528	0.0225735	4.39814	0.0611	0.0723541
M653	M653	AR-WAAGRGGGA	11.1059	0	0	11.1295	0	0	9.45196	0	0
M654	M654	SS-A-TRSWWKWWRGGGCGG	5.4326	0.0417	0.0316535	5.37945	0.05	0.0219369	5.04537	0.1319	0.121754
M655	M655	TTTTGTAARAAAA	4.10185	0.1883	0.0919512	3.74408	0.4636	0.120683	2.84882	0.6162	0.30045
M656	M656	AARG-CC-CACA-WAMA	6.10028	0.0156	0.015634	7.8611	0.0008	0.00118626	5.62377	0.0272	0.0422676
M657	M657	CMG-A-TTCKTGARG	3.81905	0.1519	0.0794926	5.20321	0.0503	0.0219861	5.83619	0.019	0.0350769
M658	M658	AGGTATATYTAGKGA-T	4.90182	0.0448	0.0328571	5.5716	0.0254	0.0136488	2.61214	0.6727	0.316565
M659	M659	WGGA-ACCMMWKW	6.56966	0.0062	0.00841298	8.04204	0	0	8.28626	0	0
M660	M660	ATATTTRAA-ATAWA	-3.1167	0.6475	0.2087	3.73442	0.2615	0.0791547	2.91778	0.5462	0.284974
M661	M661	AAAAG-GAGM-TTT	5.8632	0.0276	0.0241829	4.80626	0.1622	0.0555572	3.60375	0.3927	0.233911
M662	M662	CYGCCGRGTAAA-R	4.84708	0.0705	0.0454846	2.63492	0.8536	0.191558	2.26958	0.5555	0.287053
M663	M663	RCTCCTGRAWAW	3.30474	0.3669	0.143554	8.56331	0	0	4.23406	0.0457	0.0600873
M664	M664	ARAATGRKGGRGCKGCGM-WC	4.59336	0.0878	0.0524436	6.21138	0.0368	0.0180107	3.82197	0.2566	0.180539
M666	M666	TTACS-ARMK-GG	5.72594	0.0197	0.0184187	7.78848	0	0	7.02754	0.0139	0.0294353
